# Supplementary material for: NPR1-like genes in Theobroma cacao: Evolutionary insights and potential in enhancing resistance to Phytophthora megakarya
Source: PLoS One. 2025 Feb 14;20(2):e0318506. doi: 10.1371/journal.pone.0318506 (PMC11828391; doi:10.1371/journal.pone.0318506)
Supplement: S1 File — (XLSX) [file pone.0318506.s001.xlsx]

## Sheet: Sheet1
Gene	Cyto	cyto_nucl	Nucl	Chlo	Plas	ER	Mito	Vac	cysk_nucl
TcNPR1	6.5	5.5	3.5	3	1	0	0	0	0
TcNPR2	0	0	3.5	4	1	3	1	1	2.5
TcNPR3	1.5	6.5	10.5	1	1	0	0	0	0
		https://wolfpsort.hgc.jp/
