# Supplementary material for: NPR1-like genes in Theobroma cacao: Evolutionary insights and potential in enhancing resistance to Phytophthora megakarya
Source: PLoS One. 2025 Feb 14;20(2):e0318506. doi: 10.1371/journal.pone.0318506 (PMC11828391; doi:10.1371/journal.pone.0318506)
Supplement: S2 File — (XLSX) [file pone.0318506.s002.xlsx]

## Sheet: TcNPR1
TcNPR1	803	812	ACE
TcNPR1	991	997	GC-motif
TcNPR1	1154	1160	GC-motif
TcNPR1	937	943	MYB
TcNPR1	1053	1059	MYB
TcNPR1	1466	1472	MYB
TcNPR1	38	46	HD-Zip 1
TcNPR1	354	362	HD-Zip 1
TcNPR1	937	944	GARE-motif
TcNPR1	1466	1473	GARE-motif
TcNPR1	35	40	TGACG-motif
TcNPR1	101	106	TGACG-motif
TcNPR1	870	875	TGACG-motif
TcNPR1	915	920	TGACG-motif
TcNPR1	1279	1284	TGACG-motif
TcNPR1	921	927	G-Box
TcNPR1	35	40	CGTCA-motif
TcNPR1	101	106	CGTCA-motif
TcNPR1	870	875	CGTCA-motif
TcNPR1	915	920	CGTCA-motif
TcNPR1	1279	1284	CGTCA-motif
TcNPR1	1213	1222.5	Gap-box
TcNPR1	348	354	G-box
TcNPR1	1144	1150	G-box
TcNPR1	16	21	CAAT-box
TcNPR1	26	30	CAAT-box
TcNPR1	38	42	CAAT-box
TcNPR1	43	47	CAAT-box
TcNPR1	55	60	CAAT-box
TcNPR1	68	72	CAAT-box
TcNPR1	132	137	CAAT-box
TcNPR1	169	173	CAAT-box
TcNPR1	251	256	CAAT-box
TcNPR1	354	358	CAAT-box
TcNPR1	359	363	CAAT-box
TcNPR1	383	390	CAAT-box
TcNPR1	454	458	CAAT-box
TcNPR1	490	495	CAAT-box
TcNPR1	508	512	CAAT-box
TcNPR1	529	533	CAAT-box
TcNPR1	563	567	CAAT-box
TcNPR1	584	589	CAAT-box
TcNPR1	596	600	CAAT-box
TcNPR1	605	609	CAAT-box
TcNPR1	653	658	CAAT-box
TcNPR1	729	734	CAAT-box
TcNPR1	738	743	CAAT-box
TcNPR1	739	743	CAAT-box
TcNPR1	751	756	CAAT-box
TcNPR1	764	768	CAAT-box
TcNPR1	768	773	CAAT-box
TcNPR1	785	789	CAAT-box
TcNPR1	799	803	CAAT-box
TcNPR1	814	819	CAAT-box
TcNPR1	830	835	CAAT-box
TcNPR1	845	850	CAAT-box
TcNPR1	846	850	CAAT-box
TcNPR1	875	879	CAAT-box
TcNPR1	904	908	CAAT-box
TcNPR1	1213	1218	CAAT-box
TcNPR1	1226	1230	CAAT-box
TcNPR1	1376	1380	CAAT-box
TcNPR1	1488	1493	CAAT-box
TcNPR1	110	116	TATA-box
TcNPR1	111	115	TATA-box
TcNPR1	199	205	TATA-box
TcNPR1	200	207	TATA-box
TcNPR1	201	207	TATA-box
TcNPR1	203	207	TATA-box
TcNPR1	286	291	TATA-box
TcNPR1	287	291	TATA-box
TcNPR1	792	796	TATA-box
TcNPR1	967	973	TATA-box
TcNPR1	968	972	TATA-box
TcNPR1	1006	1010	TATA-box
TcNPR1	1026	1030	TATA-box
TcNPR1	1266	1272	TATA-box
TcNPR1	1267	1272	TATA-box
TcNPR1	1268	1272	TATA-box
TcNPR1	1099	1108	TCA
TcNPR1	1342	1349	AAGAA-motif
TcNPR1	116	122	LTR
TcNPR1	155	161	Myb
TcNPR1	35	40	as-1
TcNPR1	101	106	as-1
TcNPR1	870	875	as-1
TcNPR1	915	920	as-1
TcNPR1	1279	1284	as-1
TcNPR1	1037	1043	CAT-box
TcNPR1	138	147	AT-rich sequence
TcNPR1	348	353	ABRE
TcNPR1	922	927	ABRE
TcNPR1	1145	1150	ABRE
TcNPR1	1203	1212	TCA-element
TcNPR1	348	354	ABRE4
TcNPR1	1411	1416	STRE
TcNPR1	201	207	AT~TATA-box
TcNPR1	937	943	Myb-binding site
TcNPR1	1466	1472	Myb-binding site
TcNPR1	502	511	WUN-motif
TcNPR1	508	517	WUN-motif
TcNPR1	545	551	MYC
TcNPR1	1213	1219	MYC
TcNPR1	348	354	ABRE3a
TcNPR1	1382	1391	GATA-motif
TcNPR2	3	9	AT~TATA-box
TcNPR2	399	407	AT~TATA-box
TcNPR2	401	407	AT~TATA-box
TcNPR2	579	585	AT~TATA-box
TcNPR2	1215	1221	AT~TATA-box
TcNPR2	952	958	ARE
TcNPR2	1359	1365	ARE
TcNPR2	1557	1563	ARE
TcNPR2	1594	1600	ARE
TcNPR2	1719	1725	ARE
TcNPR2	851	856	STRE
TcNPR2	234	242	ERE
TcNPR2	223	230	GT1-motif
TcNPR2	1769	1775	W box
TcNPR2	1113	1120	AAGAA-motif
TcNPR2	222	228	MYB-like sequence
TcNPR2	405	411	MYB-like sequence
TcNPR2	37	42	CAAT-box
TcNPR2	57	62	CAAT-box
TcNPR2	173	177	CAAT-box
TcNPR2	209	213	CAAT-box
TcNPR2	244	249	CAAT-box
TcNPR2	245	249	CAAT-box
TcNPR2	339	343	CAAT-box
TcNPR2	366	370	CAAT-box
TcNPR2	557	561	CAAT-box
TcNPR2	691	695	CAAT-box
TcNPR2	818	822	CAAT-box
TcNPR2	897	902	CAAT-box
TcNPR2	898	902	CAAT-box
TcNPR2	1152	1157	CAAT-box
TcNPR2	1153	1157	CAAT-box
TcNPR2	1158	1162	CAAT-box
TcNPR2	1192	1196	CAAT-box
TcNPR2	1226	1231	CAAT-box
TcNPR2	1382	1386	CAAT-box
TcNPR2	1400	1405	CAAT-box
TcNPR2	1408	1413	CAAT-box
TcNPR2	1430	1434	CAAT-box
TcNPR2	1477	1481	CAAT-box
TcNPR2	1560	1565	CAAT-box
TcNPR2	1561	1565	CAAT-box
TcNPR2	1656	1661	CAAT-box
TcNPR2	1701	1706	CAAT-box
TcNPR2	1708	1712	CAAT-box
TcNPR2	759	768	I-box
TcNPR2	581	589	TATA
TcNPR2	1394	1400	MYC
TcNPR2	222	228	MYB
TcNPR2	405	411	MYB
TcNPR2	838	844	MYB
TcNPR2	876	881	as-1
TcNPR2	879	884	as-1
TcNPR2	908	913	as-1
TcNPR2	920	925	as-1
TcNPR2	905	914	O2-site
TcNPR2	971	980	WUN-motif
TcNPR2	974	983	WUN-motif
TcNPR2	838	845	GARE-motif
TcNPR2	488	495	MRE
TcNPR2	479	488	TC-rich repeats
TcNPR2	329	335	Box 4
TcNPR2	574	580	Box 4
TcNPR2	619	625	Box 4
TcNPR2	1073	1079	Box 4
TcNPR2	906	911	ABRE
TcNPR2	838	844	Myb-binding site
TcNPR2	1045	1054	circadian
TcNPR2	1477	1486	circadian
TcNPR2	929	935	TGA-element
TcNPR2	525	532	TATC-box
TcNPR2	800	807	GATA-motif
TcNPR2	845	852	GATA-motif
TcNPR2	910	919	TCA
TcNPR2	876	881	TGACG-motif
TcNPR2	879	884	TGACG-motif
TcNPR2	908	913	TGACG-motif
TcNPR2	920	925	TGACG-motif
TcNPR2	906	912	G-box
TcNPR2	304	311	P-box
TcNPR2	1	7	TATA-box
TcNPR2	2	9	TATA-box
TcNPR2	3	9	TATA-box
TcNPR2	5	9	TATA-box
TcNPR2	10	14	TATA-box
TcNPR2	194	200	TATA-box
TcNPR2	195	200	TATA-box
TcNPR2	196	200	TATA-box
TcNPR2	253	261	TATA-box
TcNPR2	266	272	TATA-box
TcNPR2	267	271	TATA-box
TcNPR2	381	387	TATA-box
TcNPR2	382	386	TATA-box
TcNPR2	397	406	TATA-box
TcNPR2	398	405	TATA-box
TcNPR2	399	405	TATA-box
TcNPR2	400	407	TATA-box
TcNPR2	401	407	TATA-box
TcNPR2	402	408	TATA-box
TcNPR2	403	407	TATA-box
TcNPR2	509	516	TATA-box
TcNPR2	542	546	TATA-box
TcNPR2	578	584	TATA-box
TcNPR2	579	585	TATA-box
TcNPR2	580	586	TATA-box
TcNPR2	581	585	TATA-box
TcNPR2	590	602	TATA-box
TcNPR2	592	600	TATA-box
TcNPR2	593	600	TATA-box
TcNPR2	594	600	TATA-box
TcNPR2	595	600	TATA-box
TcNPR2	596	600	TATA-box
TcNPR2	623	629	TATA-box
TcNPR2	624	628	TATA-box
TcNPR2	640	647	TATA-box
TcNPR2	641	647	TATA-box
TcNPR2	642	647	TATA-box
TcNPR2	643	647	TATA-box
TcNPR2	682	689	TATA-box
TcNPR2	683	689	TATA-box
TcNPR2	684	689	TATA-box
TcNPR2	685	689	TATA-box
TcNPR2	724	728	TATA-box
TcNPR2	744	750	TATA-box
TcNPR2	745	750	TATA-box
TcNPR2	746	750	TATA-box
TcNPR2	1214	1220	TATA-box
TcNPR2	1215	1221	TATA-box
TcNPR2	1216	1222	TATA-box
TcNPR2	1217	1221	TATA-box
TcNPR2	1238	1247	TATA-box
TcNPR2	1265	1274	TATA-box
TcNPR2	1378	1382	TATA-box
TcNPR2	1525	1531	TATA-box
TcNPR2	1527	1531	TATA-box
TcNPR2	1538	1544	TATA-box
TcNPR2	1540	1544	TATA-box
TcNPR2	1564	1568	TATA-box
TcNPR2	876	881	CGTCA-motif
TcNPR2	879	884	CGTCA-motif
TcNPR2	908	913	CGTCA-motif
TcNPR2	920	925	CGTCA-motif
TcNPR2	479	485	TCT-motif
TcNPR3	9	13	CAAT-box
TcNPR3	138	143	CAAT-box
TcNPR3	208	213	CAAT-box
TcNPR3	240	245	CAAT-box
TcNPR3	275	280	CAAT-box
TcNPR3	356	360	CAAT-box
TcNPR3	371	376	CAAT-box
TcNPR3	504	508	CAAT-box
TcNPR3	548	552	CAAT-box
TcNPR3	643	647	CAAT-box
TcNPR3	790	794	CAAT-box
TcNPR3	1025	1029	CAAT-box
TcNPR3	1029	1034	CAAT-box
TcNPR3	1164	1171	CAAT-box
TcNPR3	1169	1174	CAAT-box
TcNPR3	1189	1194	CAAT-box
TcNPR3	1235	1240	CAAT-box
TcNPR3	1236	1240	CAAT-box
TcNPR3	1378	1383	CAAT-box
TcNPR3	1388	1393	CAAT-box
TcNPR3	1633	1638	CAAT-box
TcNPR3	1634	1638	CAAT-box
TcNPR3	1673	1677	CAAT-box
TcNPR3	1025	1036	AAAC-motif
TcNPR3	386	393	MRE
TcNPR3	1183	1189	ARE
TcNPR3	1551	1557	ARE
TcNPR3	897	903	LTR
TcNPR3	1477	1484	AAGAA-motif
TcNPR3	1746	1753	AAGAA-motif
TcNPR3	1026	1035	ATCT-motif
TcNPR3	1628	1634	TCT-motif
TcNPR3	1516	1521	STRE
TcNPR3	1327	1333	MBS
TcNPR3	1580	1586	MBS
TcNPR3	1784	1790	MBS
TcNPR3	1017	1025	I-box
TcNPR3	3	10	TATC-box
TcNPR3	668	677	O2-site
TcNPR3	1133	1139	Myb
TcNPR3	1327	1333	Myb
TcNPR3	1580	1586	Myb
TcNPR3	1784	1790	Myb
TcNPR3	804	814	GATA-motif
TcNPR3	521	534	AT1-motif
TcNPR3	52	58	TATA-box
TcNPR3	53	57	TATA-box
TcNPR3	93	102	TATA-box
TcNPR3	178	183	TATA-box
TcNPR3	179	183	TATA-box
TcNPR3	203	209	TATA-box
TcNPR3	204	209	TATA-box
TcNPR3	205	209	TATA-box
TcNPR3	421	427	TATA-box
TcNPR3	422	428	TATA-box
TcNPR3	423	429	TATA-box
TcNPR3	424	428	TATA-box
TcNPR3	461	465	TATA-box
TcNPR3	482	486	TATA-box
TcNPR3	487	495	TATA-box
TcNPR3	540	546	TATA-box
TcNPR3	541	546	TATA-box
TcNPR3	542	546	TATA-box
TcNPR3	557	564	TATA-box
TcNPR3	558	564	TATA-box
TcNPR3	559	564	TATA-box
TcNPR3	560	572	TATA-box
TcNPR3	586	593	TATA-box
TcNPR3	587	593	TATA-box
TcNPR3	588	593	TATA-box
TcNPR3	589	593	TATA-box
TcNPR3	604	610	TATA-box
TcNPR3	605	610	TATA-box
TcNPR3	606	610	TATA-box
TcNPR3	614	621	TATA-box
TcNPR3	615	621	TATA-box
TcNPR3	616	621	TATA-box
TcNPR3	617	621	TATA-box
TcNPR3	693	699	TATA-box
TcNPR3	694	699	TATA-box
TcNPR3	695	699	TATA-box
TcNPR3	697	704	TATA-box
TcNPR3	746	752	TATA-box
TcNPR3	747	752	TATA-box
TcNPR3	748	752	TATA-box
TcNPR3	777	783	TATA-box
TcNPR3	778	782	TATA-box
TcNPR3	815	823	TATA-box
TcNPR3	836	842	TATA-box
TcNPR3	837	841	TATA-box
TcNPR3	892	896	TATA-box
TcNPR3	1050	1056	TATA-box
TcNPR3	1051	1057	TATA-box
TcNPR3	1053	1057	TATA-box
TcNPR3	1070	1076	TATA-box
TcNPR3	1071	1076	TATA-box
TcNPR3	1072	1076	TATA-box
TcNPR3	1342	1350	TATA-box
TcNPR3	1425	1432	TATA-box
TcNPR3	22	30	GA-motif
TcNPR3	1161	1168	GARE-motif
TcNPR3	585	593	TATA
TcNPR3	569	577	ERE
TcNPR3	824	832	ERE
TcNPR3	826	834	ERE
TcNPR3	1117	1125	ERE
TcNPR3	254	260	Box 4
TcNPR3	410	416	Box 4
TcNPR3	522	528	Box 4
TcNPR3	594	600	Box 4
TcNPR3	721	727	Box 4
TcNPR3	731	737	Box 4
TcNPR3	952	958	Box 4
TcNPR3	1377	1383	MYC
TcNPR3	1162	1168	Myb-binding site
TcNPR3	1540	1546	Myb-binding site
TcNPR3	422	428	AT~TATA-box
TcNPR3	1051	1057	AT~TATA-box
TcNPR3	1616	1622	MYB-like sequence
TcNPR3	1715	1721	MYB-like sequence
TcNPR3	1162	1168	MYB
TcNPR3	1540	1546	MYB
TcNPR3	1616	1622	MYB
TcNPR3	1715	1721	MYB
TcNPR3	1836	1842	MYB
TcNPR3	1440	1447	P-box

## Sheet: Sheet6
>TcNPR1
CTGATGGTTCTTGCCTATTTGTGAAAATTGCCATTCGTCAATGATTGTTTCAAGAATTTGGTGAATCCATTGTTTTTTCCATTTCATTTCTGTATCTTTGTTGACGCTGCATATAATTTCGGTGCGTTCATTATTGGAAGTATTTTACATAGAGTTAACTGGTTCTCTGCAATATTCGTCTCACTCATCCCATCCACAGATTATATACTAATATTCGTTAGCATCATTTTTCATTCCATTTTGATTCCTGGATTTGATACAGGTCTTTCTAATCATAAACTAAAGGTTATACTATGTAATCCTGTGTGTTTAAAGCAGCCCTTTACCTGCTCCCTAACAAGATGTGGTCACGTACAATCATTGTTAAGAAAGTTGAAGATAAATGCCAACATGGCTTGT…
>TcNPR2
TATTATATAGTATATTTTAAGATAAAAGAAGGATTTTATTTGTATTTAAGTATGAGAATTTGGGGTTGGGAATAACTCCCAAGTTTAATGTAGACCTTGAGAATAGAAGCCTAAACCTATGGGAAAAATCACCTTTAAAGGTGAAGACATGATCCTGAAAGTGAAGGCTCTCCATTGTATGTGTCCTAAAGGGAATTATATTTTAAGTTCAATATTTTTTTTTGGTTAATTTAAATTTTAAACACCAATAAATTATTTAAATTAAGATATAAATGTGAATTTTTTTGCTTGTTTTGAGAATTCACCTTTTGAATAACGATAATGAGAGAATTAATGTTTCAATTTAGCAAAGCGAATAAAATTTTTATTGATTAAAACATAATATAAGATAAAAAAAAA…
>TcNPR3
TTTTGGGATATTGAAAACAAAGATAGATAAAATGGGATGGAAGGAGTGATAGATATATTAAGATTAAATAATAGTTTAATTATCTTAATTTATCCGATAAAAACGATTTTAATAAGATTATGAGATACTTAAATCAAAATTTGATGTTATTAGAAAAGAAAAGAAAATGAAGAAACTGTTATAATTTATTTTCTATTTTTTTAATTATATTTGGAAACTGTTCTTTTTTTAAATTTAATTATTTGTTTTTTCTTATTAATTATGTTTGGAGTGTAATTGGAAATAGAAAATGATAAACCTTTTAGTCATAAGTTCATTTTTTGTTAAGAAAAAAGGGAAACATGAGTTTTTGTTTGCAATTTAGAGGTGTTATTGGACAGAGTCCGAACCTAACTCGAT…

## Sheet: TcNPR2
TcNPR2	AT~TATA-box	3	9
TcNPR2	AT~TATA-box	399	407
TcNPR2	AT~TATA-box	401	407
TcNPR2	AT~TATA-box	579	585
TcNPR2	AT~TATA-box	1215	1221
TcNPR2	ARE	952	958
TcNPR2	ARE	1359	1365
TcNPR2	ARE	1557	1563
TcNPR2	ARE	1594	1600
TcNPR2	ARE	1719	1725
TcNPR2	STRE	851	856
TcNPR2	ERE	234	242
TcNPR2	GT1-motif	223	230
TcNPR2	W box	1769	1775
TcNPR2	AAGAA-motif	1113	1120
TcNPR2	MYB-like sequence	222	228
TcNPR2	MYB-like sequence	405	411
TcNPR2	CAAT-box	37	42
TcNPR2	CAAT-box	57	62
TcNPR2	CAAT-box	173	177
TcNPR2	CAAT-box	209	213
TcNPR2	CAAT-box	244	249
TcNPR2	CAAT-box	245	249
TcNPR2	CAAT-box	339	343
TcNPR2	CAAT-box	366	370
TcNPR2	CAAT-box	557	561
TcNPR2	CAAT-box	691	695
TcNPR2	CAAT-box	818	822
TcNPR2	CAAT-box	897	902
TcNPR2	CAAT-box	898	902
TcNPR2	CAAT-box	1152	1157
TcNPR2	CAAT-box	1153	1157
TcNPR2	CAAT-box	1158	1162
TcNPR2	CAAT-box	1192	1196
TcNPR2	CAAT-box	1226	1231
TcNPR2	CAAT-box	1382	1386
TcNPR2	CAAT-box	1400	1405
TcNPR2	CAAT-box	1408	1413
TcNPR2	CAAT-box	1430	1434
TcNPR2	CAAT-box	1477	1481
TcNPR2	CAAT-box	1560	1565
TcNPR2	CAAT-box	1561	1565
TcNPR2	CAAT-box	1656	1661
TcNPR2	CAAT-box	1701	1706
TcNPR2	CAAT-box	1708	1712
TcNPR2	I-box	759	768
TcNPR2	TATA	581	589
TcNPR2	MYC	1394	1400
TcNPR2	MYB	222	228
TcNPR2	MYB	405	411
TcNPR2	MYB	838	844
TcNPR2	as-1	876	881
TcNPR2	as-1	879	884
TcNPR2	as-1	908	913
TcNPR2	as-1	920	925
TcNPR2	O2-site	905	914
TcNPR2	WUN-motif	971	980
TcNPR2	WUN-motif	974	983
TcNPR2	GARE-motif	838	845
TcNPR2	MRE	488	495
TcNPR2	TC-rich repeats	479	488
TcNPR2	Box 4	329	335
TcNPR2	Box 4	574	580
TcNPR2	Box 4	619	625
TcNPR2	Box 4	1073	1079
TcNPR2	ABRE	906	911
TcNPR2	Myb-binding site	838	844
TcNPR2	Unnamed__6	589	599
TcNPR2	circadian	1045	1054
TcNPR2	circadian	1477	1486
TcNPR2	TGA-element	929	935
TcNPR2	Unnamed__2	472	481
TcNPR2	TATC-box	525	532
TcNPR2	GATA-motif	800	807
TcNPR2	GATA-motif	845	852
TcNPR2	TCA	910	919
TcNPR2	TGACG-motif	876	881
TcNPR2	TGACG-motif	879	884
TcNPR2	TGACG-motif	908	913
TcNPR2	TGACG-motif	920	925
TcNPR2	Unnamed__1	905	910
TcNPR2	Unnamed__4	75	79
TcNPR2	Unnamed__4	169	173
TcNPR2	Unnamed__4	895	899
TcNPR2	Unnamed__4	1041	1045
TcNPR2	G-box	906	912
TcNPR2	P-box	304	311
TcNPR2	TATA-box	1	7
TcNPR2	TATA-box	2	9
TcNPR2	TATA-box	3	9
TcNPR2	TATA-box	5	9
TcNPR2	TATA-box	10	14
TcNPR2	TATA-box	194	200
TcNPR2	TATA-box	195	200
TcNPR2	TATA-box	196	200
TcNPR2	TATA-box	253	261
TcNPR2	TATA-box	266	272
TcNPR2	TATA-box	267	271
TcNPR2	TATA-box	381	387
TcNPR2	TATA-box	382	386
TcNPR2	TATA-box	397	406
TcNPR2	TATA-box	398	405
TcNPR2	TATA-box	399	405
TcNPR2	TATA-box	400	407
TcNPR2	TATA-box	401	407
TcNPR2	TATA-box	402	408
TcNPR2	TATA-box	403	407
TcNPR2	TATA-box	509	516
TcNPR2	TATA-box	542	546
TcNPR2	TATA-box	578	584
TcNPR2	TATA-box	579	585
TcNPR2	TATA-box	580	586
TcNPR2	TATA-box	581	585
TcNPR2	TATA-box	590	602
TcNPR2	TATA-box	592	600
TcNPR2	TATA-box	593	600
TcNPR2	TATA-box	594	600
TcNPR2	TATA-box	595	600
TcNPR2	TATA-box	596	600
TcNPR2	TATA-box	623	629
TcNPR2	TATA-box	624	628
TcNPR2	TATA-box	640	647
TcNPR2	TATA-box	641	647
TcNPR2	TATA-box	642	647
TcNPR2	TATA-box	643	647
TcNPR2	TATA-box	682	689
TcNPR2	TATA-box	683	689
TcNPR2	TATA-box	684	689
TcNPR2	TATA-box	685	689
TcNPR2	TATA-box	724	728
TcNPR2	TATA-box	744	750
TcNPR2	TATA-box	745	750
TcNPR2	TATA-box	746	750
TcNPR2	TATA-box	1214	1220
TcNPR2	TATA-box	1215	1221
TcNPR2	TATA-box	1216	1222
TcNPR2	TATA-box	1217	1221
TcNPR2	TATA-box	1238	1247
TcNPR2	TATA-box	1265	1274
TcNPR2	TATA-box	1378	1382
TcNPR2	TATA-box	1525	1531
TcNPR2	TATA-box	1527	1531
TcNPR2	TATA-box	1538	1544
TcNPR2	TATA-box	1540	1544
TcNPR2	TATA-box	1564	1568
TcNPR2	CGTCA-motif	876	881
TcNPR2	CGTCA-motif	879	884
TcNPR2	CGTCA-motif	908	913
TcNPR2	CGTCA-motif	920	925
TcNPR2	TCT-motif	479	485

## Sheet: TcNPR3
TcNPR3	CAAT-box	9	13
TcNPR3	CAAT-box	138	143
TcNPR3	CAAT-box	208	213
TcNPR3	CAAT-box	240	245
TcNPR3	CAAT-box	275	280
TcNPR3	CAAT-box	356	360
TcNPR3	CAAT-box	371	376
TcNPR3	CAAT-box	504	508
TcNPR3	CAAT-box	548	552
TcNPR3	CAAT-box	643	647
TcNPR3	CAAT-box	790	794
TcNPR3	CAAT-box	1025	1029
TcNPR3	CAAT-box	1029	1034
TcNPR3	CAAT-box	1164	1171
TcNPR3	CAAT-box	1169	1174
TcNPR3	CAAT-box	1189	1194
TcNPR3	CAAT-box	1235	1240
TcNPR3	CAAT-box	1236	1240
TcNPR3	CAAT-box	1378	1383
TcNPR3	CAAT-box	1388	1393
TcNPR3	CAAT-box	1633	1638
TcNPR3	CAAT-box	1634	1638
TcNPR3	CAAT-box	1673	1677
TcNPR3	AAAC-motif	1025	1036
TcNPR3	MRE	386	393
TcNPR3	Unnamed__4	42	46
TcNPR3	Unnamed__4	267	271
TcNPR3	Unnamed__4	1179	1183
TcNPR3	Unnamed__4	1219	1223
TcNPR3	Unnamed__4	1558	1562
TcNPR3	Unnamed__4	1701	1705
TcNPR3	Unnamed__4	1810	1814
TcNPR3	ARE	1183	1189
TcNPR3	ARE	1551	1557
TcNPR3	LTR	897	903
TcNPR3	AAGAA-motif	1477	1484
TcNPR3	AAGAA-motif	1746	1753
TcNPR3	ATCT-motif	1026	1035
TcNPR3	TCT-motif	1628	1634
TcNPR3	STRE	1516	1521
TcNPR3	MBS	1327	1333
TcNPR3	MBS	1580	1586
TcNPR3	MBS	1784	1790
TcNPR3	I-box	1017	1025
TcNPR3	TATC-box	3	10
TcNPR3	O2-site	668	677
TcNPR3	Myb	1133	1139
TcNPR3	Myb	1327	1333
TcNPR3	Myb	1580	1586
TcNPR3	Myb	1784	1790
TcNPR3	GATA-motif	804	814
TcNPR3	AT1-motif	521	534
TcNPR3	TATA-box	52	58
TcNPR3	TATA-box	53	57
TcNPR3	TATA-box	93	102
TcNPR3	TATA-box	178	183
TcNPR3	TATA-box	179	183
TcNPR3	TATA-box	203	209
TcNPR3	TATA-box	204	209
TcNPR3	TATA-box	205	209
TcNPR3	TATA-box	421	427
TcNPR3	TATA-box	422	428
TcNPR3	TATA-box	423	429
TcNPR3	TATA-box	424	428
TcNPR3	TATA-box	461	465
TcNPR3	TATA-box	482	486
TcNPR3	TATA-box	487	495
TcNPR3	TATA-box	540	546
TcNPR3	TATA-box	541	546
TcNPR3	TATA-box	542	546
TcNPR3	TATA-box	557	564
TcNPR3	TATA-box	558	564
TcNPR3	TATA-box	559	564
TcNPR3	TATA-box	560	572
TcNPR3	TATA-box	586	593
TcNPR3	TATA-box	587	593
TcNPR3	TATA-box	588	593
TcNPR3	TATA-box	589	593
TcNPR3	TATA-box	604	610
TcNPR3	TATA-box	605	610
TcNPR3	TATA-box	606	610
TcNPR3	TATA-box	614	621
TcNPR3	TATA-box	615	621
TcNPR3	TATA-box	616	621
TcNPR3	TATA-box	617	621
TcNPR3	TATA-box	693	699
TcNPR3	TATA-box	694	699
TcNPR3	TATA-box	695	699
TcNPR3	TATA-box	697	704
TcNPR3	TATA-box	746	752
TcNPR3	TATA-box	747	752
TcNPR3	TATA-box	748	752
TcNPR3	TATA-box	777	783
TcNPR3	TATA-box	778	782
TcNPR3	TATA-box	815	823
TcNPR3	TATA-box	836	842
TcNPR3	TATA-box	837	841
TcNPR3	TATA-box	892	896
TcNPR3	TATA-box	1050	1056
TcNPR3	TATA-box	1051	1057
TcNPR3	TATA-box	1053	1057
TcNPR3	TATA-box	1070	1076
TcNPR3	TATA-box	1071	1076
TcNPR3	TATA-box	1072	1076
TcNPR3	TATA-box	1342	1350
TcNPR3	TATA-box	1425	1432
TcNPR3	GA-motif	22	30
TcNPR3	GARE-motif	1161	1168
TcNPR3	TATA	585	593
TcNPR3	ERE	569	577
TcNPR3	ERE	824	832
TcNPR3	ERE	826	834
TcNPR3	ERE	1117	1125
TcNPR3	Box 4	254	260
TcNPR3	Box 4	410	416
TcNPR3	Box 4	522	528
TcNPR3	Box 4	594	600
TcNPR3	Box 4	721	727
TcNPR3	Box 4	731	737
TcNPR3	Box 4	952	958
TcNPR3	MYC	1377	1383
TcNPR3	Myb-binding site	1162	1168
TcNPR3	Myb-binding site	1540	1546
TcNPR3	AT~TATA-box	422	428
TcNPR3	AT~TATA-box	1051	1057
TcNPR3	MYB-like sequence	1616	1622
TcNPR3	MYB-like sequence	1715	1721
TcNPR3	MYB	1162	1168
TcNPR3	MYB	1540	1546
TcNPR3	MYB	1616	1622
TcNPR3	MYB	1715	1721
TcNPR3	MYB	1836	1842
TcNPR3	P-box	1440	1447

## Sheet: Sheet5
TcNPR1	1500
TcNPR2	1500
TcNPR3	1500
