# Supplementary material for: NPR1-like genes in Theobroma cacao: Evolutionary insights and potential in enhancing resistance to Phytophthora megakarya
Source: PLoS One. 2025 Feb 14;20(2):e0318506. doi: 10.1371/journal.pone.0318506 (PMC11828391; doi:10.1371/journal.pone.0318506)
Supplement: S3 File — (XLSX) [file pone.0318506.s003.xlsx]

## Sheet: Sheet1
miRNA_Acc.	Target_Acc.	Expectation	UPE$	miRNA_start	miRNA_end	Target_start	Target_end	miRNA_aligned_fragment	alignment	Target_aligned_fragment	Inhibition	Multiplicity
Tca-miRN2	TcNPR3	3.5	-1	1	21	1136	1156	UGAAGUCCUUGGGGCGAGUGC	::::: ::::::::.: .:	UAACUCGGCCCAAGGAUUAUA	Cleavage	1
Tca-miR477b	TcNPR3	4	-1	1	21	1205	1225	ACUCUCCCUCAAGGGCUUCAC	::: :.::::::: :::::	UUGAUGUCCUUGAGAGAGAGA	Cleavage	1
Tca-miR477a	TcNPR3	5	-1	1	21	1136	1156	UGAAGUCUUUGGGGAGAGUGA	: :::: :::::.::.: .:	UAACUCGGCCCAAGGAUUAUA	Cleavage	1
Tca-miRN7068a	TcNPR3	5	-1	1	22	1204	1225	ACUCUCUUUCGAAGGCUUCAAG	:::: :.: :.::.::::::	AUUGAUGUCCUUGAGAGAGAGA	Cleavage	1

## Sheet: Sheet2
miRNA_Acc.	Target_Acc.	Expectation	UPE$	miRNA_start	miRNA_end	Target_start	Target_end	miRNA_aligned_fragment	alignment	Target_aligned_fragment	Inhibition	Target_Desc.	Multiplicity
ath-miR5658	TcNPR2	1	-1	1	21	1703	1723	AUGAUGAUGAUGAUGAUGAAA	:::::: :::::::::::::	CUUCAUCCUCAUCAUCAUCAU	Cleavage		1
cpa-miR8140	TcNPR3	2.5	-1	1	21	145	165	CUUUUCAAGACUUCAGCUUCA	::::: ::::::::::::	CUCAGCUGCAGUCUUGAAAAG	Cleavage		1
mes-miR1446	TcNPR3	3	-1	1	20	1556	1575	UUCUGAACUCUCUCCCUCAU	::::: ::. :::::::::	UUGAGGAAGGAAGUUCAGAA	Translation		1
nta-miR477b	TcNPR3	3	-1	1	21	1205	1225	UCUCUCCCUCAAGGGCUUCUC	:: :.::::::: ::::::	UUGAUGUCCUUGAGAGAGAGA	Cleavage		1
ptc-miR1446a	TcNPR3	3	-1	1	20	1556	1575	UUCUGAACUCUCUCCCUCAA	:::::: ::. :::::::::	UUGAGGAAGGAAGUUCAGAA	Translation		1
ptc-miR1446b	TcNPR3	3	-1	1	20	1556	1575	UUCUGAACUCUCUCCCUCAA	:::::: ::. :::::::::	UUGAGGAAGGAAGUUCAGAA	Translation		1
ptc-miR1446c	TcNPR3	3	-1	1	20	1556	1575	UUCUGAACUCUCUCCCUCAA	:::::: ::. :::::::::	UUGAGGAAGGAAGUUCAGAA	Translation		1
ptc-miR1446d	TcNPR3	3	-1	1	20	1556	1575	UUCUGAACUCUCUCCCUCAA	:::::: ::. :::::::::	UUGAGGAAGGAAGUUCAGAA	Translation		1
ptc-miR1446e	TcNPR3	3	-1	1	20	1556	1575	UUCUGAACUCUCUCCCUCAA	:::::: ::. :::::::::	UUGAGGAAGGAAGUUCAGAA	Translation		1
vvi-miR477b-5p	TcNPR3	3	-1	1	22	1204	1225	ACUCUUUCUCAAGGGCUUCUAG	: :: :.::::::::.::::	AUUGAUGUCCUUGAGAGAGAGA	Cleavage		1
zma-miR396g-3p	TcNPR3	3	-1	1	21	379	399	GUUCAAGAAAGCUGUGGAAGA	: :.:: ::.::::::::::	GCCUUCAAAGUUUUCUUGAAC	Cleavage		1
cca-miR396a-3p	TcNPR3	3.5	-1	1	21	379	399	GUUCAAGAAAGCUGUGGGAAA	..:: ::.::::::::::	GCCUUCAAAGUUUUCUUGAAC	Cleavage		1
csi-miR3952	TcNPR2	3.5	-1	1	21	1582	1602	UGAAGGGCCUUUCUAGAGCAC	::. ::::.:::.:::::	UACCUUGAGAAGGGCUCUUCA	Cleavage		1
mtr-miR5212-5p	TcNPR3	3.5	-1	1	22	1215	1236	UGGAUUUCGUAUUUCUUUGGUA	:.:::.::.::.:::.::	UGAGAGAGAGAUGCGGAAUUCA	Cleavage		1
ppt-miR477a-3p	TcNPR2	3.5	-1	1	21	412	432	AGAAGCCUUUGUGGGAGAGGA	:.:::::::...:::.:::	CCUUCUCCCAUGGAGGUUUCA	Cleavage		1
aqc-miR477a	TcNPR3	4	-1	1	20	1205	1224	CUCUCCCUCAAGGGCUUCUA	: :: :.::::::: :::::	UUGAUGUCCUUGAGAGAGAG	Cleavage		1
aqc-miR477b	TcNPR3	4	-1	1	20	1205	1224	CUCUCCCUCAAGGGCUUCUA	: :: :.::::::: :::::	UUGAUGUCCUUGAGAGAGAG	Cleavage		1
aqc-miR477e	TcNPR3	4	-1	1	20	1205	1224	CUCUCCCUCAAGGGCUUCUA	: :: :.::::::: :::::	UUGAUGUCCUUGAGAGAGAG	Cleavage		1
ath-miR418	TcNPR2	4	-1	1	21	36	56	UAAUGUGAUGAUGAACUGACC	:::::::::: ::::::	CUUCAGUUCAUCUUCACAUCU	Cleavage		1
ath-miR5023	TcNPR3	4	-1	1	21	1687	1707	AUUGGUAGUGGAUAAGGGGGC	:::.::: :::.:::.:.::	GCCUCCUCAUCUACUGCUAAA	Cleavage		1
ath-miR5664	TcNPR1	4	-1	1	21	337	357	AUAGUCAAUUUUAUCGGUCUG	.:. : ::.:.::::.::::	AGGGACUAUGAGAUUGGCUAU	Cleavage		1
ath-miR5999	TcNPR2	4	-1	1	21	747	767	UCUUCACUAUUAGACGGACAA	: ::: ::.::.:::::::	GUCUCCACCUGAUGGUGAAGA	Cleavage		1
bcy-miR529	TcNPR1	4	-1	1	20	1689	1709	GAAGAAGA-GAGAUGGUAGAG	:: :::::::: ::::::::	AUCAACCAUCUCAUCUUCUUC	Cleavage		1
bdi-miR7708b-5p	TcNPR3	4	-1	1	24	1136	1159	CAUUACAAUUCUUGGGACAUUUGC	: ::::::.::: :::::	UAACUCGGCCCAAGGAUUAUAAUG	Cleavage		1
bdi-miR7738-5p	TcNPR1	4	-1	1	21	1496	1516	AGAGUCGUUUGUCAAGCUCGG	::::: :.:::::: .:.:	UGGAGCUCGGCAAACGCUUUU	Cleavage		1
bdi-miR7739-3p	TcNPR1	4	-1	1	22	9	31	UUGAGUCUGAGAAG-UAUUUCUG	:::::::. :::.::.::.::::	CAGAAAUGGCUUUUCGGAUUCAA	Cleavage		1
bdi-miR7779-5p	TcNPR1	4	-1	1	24	1237	1260	GAGGUCAUUGUCAGACAUGGGAAG	::: ::::: :::...::::.::	CUUGCCAUGGCUGGUGAUGAUCUA	Cleavage		1
bgy-miR529	TcNPR1	4	-1	1	20	1689	1709	GAAGAAGA-GAGAUGGUAGAG	:: :::::::: ::::::::	AUCAACCAUCUCAUCUUCUUC	Cleavage		1
cre-miR1165-5p	TcNPR1	4	-1	1	21	1160	1180	UACCGUACAAGCGGUCCGUCC	: ::::::.::::.:: :.	CAAAGGACCGUUUGUGCGUUG	Cleavage		1
csi-miR473	TcNPR3	4	-1	1	21	1205	1225	ACUCUCCCUCAAGGGCUUCGC	.:: :.::::::: :::::	UUGAUGUCCUUGAGAGAGAGA	Cleavage		1
csi-miR477b	TcNPR3	4	-1	1	21	1204	1224	CUCUCCCUCAAGGGCUUCUCU	:: :.::::::: :::::	AUUGAUGUCCUUGAGAGAGAG	Cleavage		1
csi-miR482a-5p	TcNPR3	4	-1	1	22	34	55	AGUGGGAGCGUGGGGUAAGAAG	.::.:::::. :::..:::	AGCUUUGCCCCAUCCUCUUACU	Cleavage		1
gma-miR4386	TcNPR1	4	-1	1	24	135	158	UCGAAGGUUCUGGAGAGGACUGCA	: :.::.::::::: : ::::	UCAAAUUCUUUCCAGAAACCUCGA	Cleavage		2
hme-miR-285	TcNPR1	4	-1	1	22	811	832	UAGCACCAUUCGAAUUCAGUGC	:: .::.:::::.::: ::.:.	GCUUUGGAUUCGGAUGAUGUUG	Cleavage		1
hvu-miR6210	TcNPR3	4	-1	1	22	1238	1259	ACUCCUUGGUUAUCAACUUCGA	: ::: : ::::.::.:::::	UAGAAUCUUAUAAUCAGGGAGU	Cleavage		1
mdm-miR477b	TcNPR3	4	-1	1	22	1204	1225	ACUCUCCCUCAAGGGCUUCGAC	:.:: :.::::::: :::::	AUUGAUGUCCUUGAGAGAGAGA	Cleavage		1
mes-miR477a	TcNPR3	4	-1	1	20	1205	1224	CUCUCCCUCAAGGGCUUCUG	:: :.::::::: :::::	UUGAUGUCCUUGAGAGAGAG	Cleavage		1
mes-miR477b	TcNPR3	4	-1	1	20	1205	1224	CUCUCCCUCAAGGGCUUCUG	:: :.::::::: :::::	UUGAUGUCCUUGAGAGAGAG	Cleavage		1
mes-miR477c	TcNPR3	4	-1	1	20	1205	1224	CUCUCCCUCAAGGGCUUCUG	:: :.::::::: :::::	UUGAUGUCCUUGAGAGAGAG	Cleavage		1
mes-miR477d	TcNPR3	4	-1	1	20	1205	1224	CUCUCCCUCAAGGGCUUCUC	:: :.::::::: :::::	UUGAUGUCCUUGAGAGAGAG	Cleavage		1
mes-miR477e	TcNPR3	4	-1	1	20	1205	1224	CUCUCCCUCAAGGGCUUCUG	:: :.::::::: :::::	UUGAUGUCCUUGAGAGAGAG	Cleavage		1
mes-miR477h	TcNPR3	4	-1	1	21	1205	1225	ACUCUCCCUCAAGGGCUUCAG	.::: :.::::::: :::::	UUGAUGUCCUUGAGAGAGAGA	Cleavage		1
mes-miR477i	TcNPR3	4	-1	1	21	1205	1225	ACUCUCCCUCAAGGGCUUCCG	:: :.::::::: :::::	UUGAUGUCCUUGAGAGAGAGA	Cleavage		1
mtr-miR5298b	TcNPR2	4	-1	1	24	671	694	UGAUGGAGAUGAUAUGAAGAUGAA	::::: ::: ::::::.::..	CAGAUCUUGAUAGCAUCUCUAUUG	Cleavage		1
mtr-miR5298c	TcNPR2	4	-1	1	24	671	694	UGAUGGAGAUGAUAUGAAGAUGAA	::::: ::: ::::::.::..	CAGAUCUUGAUAGCAUCUCUAUUG	Cleavage		1
nta-miR477a	TcNPR3	4	-1	1	21	1205	1225	ACUCUCCCUCAAGGGCUUCUG	:: :.::::::: :::::	UUGAUGUCCUUGAGAGAGAGA	Cleavage		1
osa-miR1861h	TcNPR1	4	-1	1	22	262	283	CGGUCUUGAGGCAGGAACUGAG	:::::: ..:::::::::	AGGAGUUCCGUUUUCAAGACCG	Cleavage		1
osa-miR1861j	TcNPR1	4	-1	1	22	262	283	CGGUCUUGAGGCAGGAACUGAG	:::::: ..:::::::::	AGGAGUUCCGUUUUCAAGACCG	Cleavage		1
osa-miR2091-3p	TcNPR3	4	-1	1	22	496	517	CAUACAUUGCCUCCUAGGCUUG	.: ::.: :::: ..:::::::	UAUGCUUUGGAGUUGAUGUAUG	Translation		1
ppt-miR1214	TcNPR2	4	-1	1	21	974	994	UACUAUGAGAAUCUCGCGGCC	:.:::: ::::::.:.::	AUCUGCGAAAUUCUCGUGGUU	Cleavage		1
ppt-miR1217-3p	TcNPR1	4	-1	1	21	800	820	AAUUUGAAGCAUGAUGUCAAG	:::::.:::::...:::	GGAUACAUCGUGCUUUGGAUU	Cleavage		1
ptc-miR7817b	TcNPR3	4	-1	1	21	279	299	UCUCUUCUGUUCCUGAACGGU	.:. :::::::: .:.:::::	GCUUUUCAGGAAAGGGAGAGA	Cleavage		1
sly-miR477-5p	TcNPR3	4	-1	1	21	1207	1227	UGUCUCUCCCUCAAGGGCUCC	:.::::::: ::::::..	GAUGUCCUUGAGAGAGAGAUG	Cleavage		1
stu-miR477a-5p	TcNPR3	4	-1	1	21	1205	1225	CCUCUCCCUCAAGGGCUUCUC	:: :.::::::: :::::	UUGAUGUCCUUGAGAGAGAGA	Cleavage		1
stu-miR8001b-3p	TcNPR3	4	-1	1	24	1293	1316	GGAUUUUCAUACUAAUUCCUAGAA	:.:::: ::::::::::	GAAACUGGAUUACUAUGAAAAUCG	Cleavage		1
stu-miR8030-5p	TcNPR3	4	-1	1	23	731	753	UUGGGUUGGUUUGGUCUCGGGUU	: : :::::.::.:.::..::.	AUCACGAGAUCAGAUCAGUCCGU	Cleavage		2
aly-miR398a-5p	TcNPR2	4.5	-1	1	21	447	467	GGAGUGUCAUGAGAACACAGA	: : ::: :::::::..::.	UGUUUGUGCUCAUGAUGCUUG	Cleavage		1
aly-miR846-5p	TcNPR3	4.5	-1	1	21	1198	1218	UUCAGGGACUUCAAUUCAGAA	: :: ::::: ::::.:::.	CUGUGCAUUGAUGUCCUUGAG	Translation		1
ata-miR169g-3p	TcNPR2	4.5	-1	1	21	148	168	GGCGAGUUGUUCUUGGCUACA	:::. .::.:::::::..	ACCAGCUUGGAGCAACUCGUU	Cleavage		1
ata-miR169h-3p	TcNPR2	4.5	-1	1	20	1327	1346	GCAAGUUGUUCUUGGCUAGC	::::. ::: : :::::::	CCUAGUGAAGCAAAACUUGC	Translation		1
ath-miR397b	TcNPR1	4.5	-1	1	21	1647	1667	UCAUUGAGUGCAUCGUUGAUG	: :.: : :::.:::::::	ACUGAGCAAGGCAUUCAAUGA	Cleavage		1
ath-miR447a-3p	TcNPR1	4.5	-1	1	22	1298	1319	UUGGGGACGAGAUGUUUUGUUG	...:::::: :::. ::::::	UGGCAAAACUUCUUUUCCCCAU	Cleavage		1
ath-miR447b	TcNPR1	4.5	-1	1	22	1298	1319	UUGGGGACGAGAUGUUUUGUUG	...:::::: :::. ::::::	UGGCAAAACUUCUUUUCCCCAU	Cleavage		1
ath-miR829-3p.1	TcNPR3	4.5	-1	1	24	327	350	AGCUCUGAUACCAAAUGAUGGAAU	:: .:: :: :.::::::::	ACCACAGUAUCUGAUGUCAGAGCU	Translation		1
ath-miR870-3p	TcNPR2	4.5	-1	1	21	303	323	UAAUUUGGUGUUUCUUCGAUC	:: ::::.:: :::::.:::	GAAAGAAGGAAAACCAAGUUA	Translation		1
bdi-miR164f	TcNPR1	4.5	-1	1	21	1693	1713	UGGAGAAGAAGGGCACAUGCA	::: : .::::::::.::	ACCAUCUCAUCUUCUUCUUCA	Cleavage		1
bdi-miR169a-3p	TcNPR2	4.5	-1	1	21	148	168	GGCGAGUUGUUCUUGGCUACA	:::. .::.:::::::..	ACCAGCUUGGAGCAACUCGUU	Cleavage		1
bdi-miR7725b-3p.1	TcNPR2	4.5	-1	1	21	248	268	UGAAAACCAUAUUCCUAGCUC	:.:::::.:: : ::::.:	CUGUUAGGAGUAAGUUUUUUA	Cleavage		1
bdi-miR9486b	TcNPR3	4.5	-1	1	21	476	497	UAAGUGAUUAGAGGUUC-CAGU	::: :. :::::.::.:::::	CCUGUGGUCCUCUGAUUACUUA	Cleavage		1
bra-miR172d-5p	TcNPR2	4.5	-1	1	21	180	200	GCAGCAUCAUUAAGAUUCACA	.::.:::.::::::::	UCCUGAUUUUAGUGAUGCUGA	Cleavage		2
bra-miR172d-5p	TcNPR2	4.5	-1	1	21	876	896	GCAGCAUCAUUAAGAUUCACA	: : :.: .::::::::::	CAUAACUUUGGAUGAUGCUGC	Cleavage		2
cca-miR6109	TcNPR3	4.5	-1	1	24	1521	1544	AUGGACGUGUUAUUCAUCAUGAAU	.::. ::.::.::.:.:.:::..	GUUUCUGGUGGAUGAUAUGUCUGA	Cleavage		1
cme-miR854	TcNPR2	4.5	-1	1	21	1704	1724	GAUGAGGAUAGUGAGGAGGAG	.:: ::::::. ::: :::::	UUCAUCCUCAUCAUCAUCAUC	Translation		1
cre-miR1167	TcNPR1	4.5	-1	1	20	164	183	GGGGUGUGAUGAUUUGAAAC	::::.::::: :. ::.::	UUUUCGAAUCAACGGACUCC	Cleavage		1
csi-miR857	TcNPR1	4.5	-1	1	24	1434	1457	UUUUGAAUGUUGAAUGGUGGCUAU	:: :::: ::.:. :::::..:	UGAGGCACCUUUUAGAAUUCAGGA	Cleavage		1
ghr-miR7486a	TcNPR2	4.5	-1	1	24	686	709	AAGGAAGCGCUUUGUCCACGUGGA	::. . : :: :::: ::::::::	UCUCUAUUGAGAAAGAGCUUCCUU	Cleavage		1
ghr-miR7486b	TcNPR2	4.5	-1	1	24	686	709	AAGGAAGCGCUUUGUCCACGUGGA	::. . : :: :::: ::::::::	UCUCUAUUGAGAAAGAGCUUCCUU	Cleavage		1
gma-miR172b-5p	TcNPR2	4.5	-1	1	20	877	896	GUAGCAUCAUCAAGAUUCAC	: : :.: :::::::::.:	AUAACUUUGGAUGAUGCUGC	Cleavage		1
gma-miR5769	TcNPR2	4.5	-1	1	21	1509	1529	UGAGGGAAAUGAAGACGACGA	:::: : .::::::::::	GGGUCGGCGCUAUUUCCCUCA	Cleavage		1
gra-miR172b	TcNPR2	4.5	-1	1	21	876	896	GCAGCAUUAUCAAGAUUCACA	: : :.: :::.:::::::	CAUAACUUUGGAUGAUGCUGC	Cleavage		1
gra-miR7504k	TcNPR1	4.5	-1	1	24	1438	1461	UUUCUCCUGAUUUUUAGCAUUUUU	: .::.:: :::::::.:.	GCACCUUUUAGAAUUCAGGAGGAG	Translation		1
gra-miR7504l	TcNPR1	4.5	-1	1	24	1438	1461	UUUCUCCUGAUUUUUAGCAUUUUU	: .::.:: :::::::.:.	GCACCUUUUAGAAUUCAGGAGGAG	Translation		1
gra-miR7504m	TcNPR1	4.5	-1	1	24	1438	1461	UUUCUCCUGAUUUUUAGCAUUUUU	: .::.:: :::::::.:.	GCACCUUUUAGAAUUCAGGAGGAG	Translation		1
gra-miR8681	TcNPR2	4.5	-1	1	22	822	842	ACAUUGUUGAGGGUCUAAUCGG	:::::::.:: .::.::::	AGCAUUAGACUCU-GACGAUGU	Cleavage		1
gra-miR8699	TcNPR2	4.5	-1	1	24	558	581	AGGGCCAUUUUGACAAAACAUGCA	::::::..:.: :::.::	CCUUAAUUUUGUUGAGAAGGCUCU	Cleavage		1
gra-miR8762d	TcNPR1	4.5	-1	1	24	1703	1726	UUGUUAACUUUGAUGAUGUGGCAU	: :. : :::::::::: ::.:.	CUUCUUCUUCAUCAAAGUCAAUAG	Cleavage		1
gra-miR8781a	TcNPR2	4.5	-1	1	24	1534	1557	UAUUGAAUUAUUUAGAACUAGGAU	:::::::.:::: :. ::.	UCAGAAGUUCUAGAUAAGUUCAUG	Cleavage		1
lja-miR7533a	TcNPR3	4.5	-1	1	21	32	52	GAGGGGAUGGAGAGAAGCUGG	:::::. : ::::::.::.	UAAGCUUUGCCCCAUCCUCUU	Translation		1
lja-miR7533b	TcNPR3	4.5	-1	1	21	32	52	GAGGGGAUGGAGAGAAGCUGG	:::::. : ::::::.::.	UAAGCUUUGCCCCAUCCUCUU	Translation		1
mtr-miR172c-5p	TcNPR2	4.5	-1	1	21	876	896	GUAGCAUCAUCAAGAUUCACA	: : :.: :::::::::.:	CAUAACUUUGGAUGAUGCUGC	Cleavage		1
mtr-miR2664a	TcNPR2	4.5	-1	1	21	463	484	AAUUG-UGGUGGGUUGACAGUC	: .::::.::::.::: :::::	GCUUGUCGACCCGCCAUCAAUU	Cleavage		1
mtr-miR2664b	TcNPR2	4.5	-1	1	21	463	484	AAUUG-UGGUGGGUUGACAGUC	: .::::.::::.::: :::::	GCUUGUCGACCCGCCAUCAAUU	Cleavage		1
mtr-miR5293	TcNPR1	4.5	-1	1	24	1692	1715	GAUGAAGAAGUGGAAGGAAGAAGA	: .: ::. ::::::::::	AACCAUCUCAUCUUCUUCUUCAUC	Translation		1
mtr-miR5298d	TcNPR2	4.5	-1	1	24	668	691	UGGAGAUGAUAUGAAGAUGAAAAA	::::: ::: ::::::.:	GGUCAGAUCUUGAUAGCAUCUCUA	Cleavage		1
osa-miR1430	TcNPR3	4.5	-1	1	21	1246	1266	UGGUGAGCCUUCCUGGCUAAG	:: .::::.:: .:::.::	UAUAAUCAGGGAGUUUCAUCA	Cleavage		1
osa-miR171g	TcNPR3	4.5	-1	1	21	967	987	GAGGUGAGCCGAGCCAAUAUC	.: ::::::::::: :. ::	AGUCUUGGCUCGGCUAAUGUC	Cleavage		1
osa-miR1861d	TcNPR1	4.5	-1	1	22	262	283	UGGUCUUGAGGCAGGAACUGAG	:::::: ..::::::::.	AGGAGUUCCGUUUUCAAGACCG	Cleavage		1
osa-miR2091-3p	TcNPR2	4.5	-1	1	22	484	505	CAUACAUUGCCUCCUAGGCUUG	::: :::: ..:::::::	UUUGCCGUGGAGUUGAUGUAUG	Translation		1
osa-miR396f-3p	TcNPR3	4.5	-1	1	24	381	402	AUAGUUCAAGAAAGUCCUUGGAAA	::: ::: .:::::::::::::	CUUCAAAG--UUUUCUUGAACUAU	Cleavage		1
osa-miR396f-3p	TcNPR1	4.5	-1	1	24	1473	1496	AUAGUUCAAGAAAGUCCUUGGAAA	::: ::::::: :::: .:	GCUGAAAGCACUUUCUAGAACAGU	Cleavage		1
osa-miR5150-5p	TcNPR2	4.5	-1	1	24	236	259	AGCUUCUGACAGCUGCAGUUUCUC	:: . :.: .::::::.::.::.	GAUGUAUUUUAGCUGUUAGGAGUA	Cleavage		1
pab-miR3712	TcNPR2	4.5	-1	1	22	664	685	UGUGAUCAAGAUCAGACUACCA	.::: ::::::::: .::	GCACGGUCAGAUCUUGAUAGCA	Cleavage		1
pde-miR3712	TcNPR2	4.5	-1	1	22	664	685	UGUGAUCAAGAUCAGACUCCCA	.::: ::::::::: .::	GCACGGUCAGAUCUUGAUAGCA	Cleavage		1
ppt-miR2079	TcNPR2	4.5	-1	1	21	1707	1727	AGAGUUGAUGUUGAUGACGCA	: :::::: ::::: ::.:	AUCCUCAUCAUCAUCAUCUUU	Translation		1
ptc-miR473a-3p	TcNPR2	4.5	-1	1	22	411	432	UGAGGCCUUUGGGGGAGAGUGG	: .:::::: ...:::..:::	GCCUUCUCCCAUGGAGGUUUCA	Cleavage		1
ptc-miR480	TcNPR2	4.5	-1	1	24	759	782	ACUACUACAUCAUUGACGUUGAAC	..: : .::::: :::::.::	UGGUGAAGAUAAUGAGGUAGUGGU	Cleavage		1
ptc-miR6427-3p	TcNPR2	4.5	-1	1	21	439	459	GUGGGAAUGAACAUUAUGAGA	.: ::::::::..: :.::.	GUUGAUAAUGUUUGUGCUCAU	Cleavage		1
ptc-miR7831	TcNPR2	4.5	-1	1	21	419	439	UACAUGUAGAGACCACCAAAC	::: :::.:: ::::::.	CCAUGGAGGUUUCAACAUGUG	Cleavage		1
rgl-miR164	TcNPR1	4.5	-1	1	21	1693	1713	UGGGGAAGAAGAGCACAUGAA	::: : ::::::::..::	ACCAUCUCAUCUUCUUCUUCA	Cleavage		1
sbi-miR171c	TcNPR3	4.5	-1	1	21	967	987	GAGGUGAGCCGAGCCAAUAUC	.: ::::::::::: :. ::	AGUCUUGGCUCGGCUAAUGUC	Cleavage		1
sbi-miR5568b-5p	TcNPR2	4.5	-1	1	21	1277	1297	UUUCUAGGUACAUAGCUUUUG	..:.: .: ::::.:::::.:	UGAGACUUCUGUAUCUAGAGA	Cleavage		1
sly-miR5303	TcNPR3	4.5	-1	1	21	270	290	UUUUUGAAGAGUUCGAGCAAC	:: : .::.::.::::..::	CUUCCAUGAGCUUUUCAGGAA	Cleavage		1
stu-miR8015-3p	TcNPR1	4.5	-1	1	24	1269	1292	GUUUCAUUUUCAAGGUCCAAUAGC	.::::: :.::::::::: .:..	AUUAUUGUAUCUUGAAAAUAGAGU	Cleavage		1
stu-miR8015-3p	TcNPR3	4.5	-1	1	20	1	20	GUUUCAUUUUCAAGGUCCAA	:::: . ::..:::::::.	AUGGAAUAUGGGAAUGAAAU	Cleavage		1
stu-miR8027	TcNPR3	4.5	-1	1	24	717	740	AUCUCGAGAUAAGUUAUUCUGGAC	:..:.. :..::::: ::::::	UCCUGGGGAAGUUUAUCACGAGAU	Cleavage		1
stu-miR8030-5p	TcNPR3	4.5	-1	1	23	1126	1148	UUGGGUUGGUUUGGUCUCGGGUU	:::::.:: .:..:::::	UGCAGGAGACUAACUCGGCCCAA	Translation		2
tae-miR1127b-3p	TcNPR1	4.5	-1	1	21	610	630	ACAAGUAUUUCUGGACGGAGG	: .:: :.: :::::::::	AAUAUGUGCGGUAAUACUUGU	Translation		1
tae-miR9653a-3p	TcNPR1	4.5	-1	1	21	477	497	UUUGAGACUUUGGCCAUGGCC	.:.::::..::::.:.: :	UUUCGUGGCUGAAGUUUUAUA	Cleavage		1
vvi-miR156e	TcNPR2	4.5	-1	1	20	607	626	UGACAGAGGAGAGUGAGCAC	::: :..::.::: .:::::	GUGGUUGCUUUCCAUUGUCA	Cleavage		1
zma-miR166j-5p	TcNPR3	4.5	-1	1	22	308	329	GGUUUGUUUGUCUGGUUCAAGG	:: ::::. ::. :..::::::	CCAUGAAUAAGGAAGGCAAACC	Translation		1
zma-miR171g-3p	TcNPR3	4.5	-1	1	21	967	987	GAGGUGAGCCGAGCCAAUAUC	.: ::::::::::: :. ::	AGUCUUGGCUCGGCUAAUGUC	Cleavage		1
aly-miR163-3p.1	TcNPR2	5	-1	1	23	29	51	UGAAGAGGACUUGGAACUCGAUC	:.::: :.::. :: ::::::	CUUUGAGCUUCAGUUCAUCUUCA	Translation		1
aly-miR166e-5p	TcNPR3	5	-1	1	21	207	227	GGAAUGUUGUCUGGCACGAGG	::::: .:.::::::: :	AGUCGUGGAGGGCAACAUUGC	Cleavage		1
aly-miR167d-3p	TcNPR2	5	-1	1	21	1632	1652	AGGUCAUCCUGCAGCUUCAGU	:.::::: :::::::. :	CAGGGAGCUGAAGGAUGAUGU	Translation		1
aly-miR169a-3p	TcNPR2	5	-1	1	21	1327	1347	GGCAAGUUGUCCUUGGCUACA	:::. ::: : :::::::.	CCUAGUGAAGCAAAACUUGCU	Translation		1
aly-miR171c-5p	TcNPR2	5	-1	1	21	1682	1702	AGAUAUUGGUGCGGUUCAAUC	.:: :::::::::..: : :	AGUUUAACCGCACCGGUUUGU	Cleavage		1
aly-miR172a-5p	TcNPR2	5	-1	1	21	876	896	GUGGCAUCAUCAAGAUUCACA	: : :.: ::::::::..:	CAUAACUUUGGAUGAUGCUGC	Cleavage		1
aly-miR172e-3p	TcNPR2	5	-1	1	20	499	519	GAAUCUUGAUGAUGC-UGCAU	:::.: ::::::::.: :::.	AUGUAUGCAUCAUCGAUAUUU	Cleavage		1
aly-miR3433-5p	TcNPR2	5	-1	1	21	47	67	GGUCAUUUGAGAACUGUGAUG	: ::::: : :::::::.:.	CUUCACAUCUAUCAAAUGGCU	Translation		1
aly-miR3437-3p	TcNPR1	5	-1	1	20	1196	1215	CGGUGGAUCUUGUUUUUUGU	.:::.: .:::::::..:	CAGAAAGAAGAGAUCCAUUG	Cleavage		1
aly-miR396a-3p	TcNPR3	5	-1	1	21	379	399	GUUCAAUAAAGCUGUGGGAAG	..:: ::.::: ::::::	GCCUUCAAAGUUUUCUUGAAC	Cleavage		1
aly-miR396b-3p	TcNPR3	5	-1	1	21	379	399	GCUCAAGAAAGCUGUGGGAAA	..:: ::.:::::::: :	GCCUUCAAAGUUUUCUUGAAC	Cleavage		1
aly-miR4222	TcNPR3	5	-1	1	22	1393	1414	UUUCAUUCGAAAUUGUUACCGC	:: :..:: ::.:::::::	AGGGAAGUAAAUUUGAAUGAAU	Cleavage		1
aqc-miR172b	TcNPR2	5	-1	1	21	499	520	GGAAUCUUGAUGAUGC-UGCAU	:::.: ::::::::.: :::.:	AUGUAUGCAUCAUCGAUAUUUC	Cleavage		1
ata-miR160a-3p	TcNPR2	5	-1	1	21	482	502	GCGUUGGCUCUACCGCGGAUG	:..:: ::.:::...:.:.	AUUUUGCCGUGGAGUUGAUGU	Cleavage		1
ata-miR169d-3p	TcNPR2	5	-1	1	21	1327	1347	GGCAAGUUGUCCUUGGCUACA	:::. ::: : :::::::.	CCUAGUGAAGCAAAACUUGCU	Translation		1
ata-miR172c-3p	TcNPR2	5	-1	1	21	499	520	GGAAUCUUGAUGAUGC-UGCAU	:::.: ::::::::.: :::.:	AUGUAUGCAUCAUCGAUAUUUC	Cleavage		1
ata-miR172c-5p	TcNPR2	5	-1	1	23	874	896	GUGGCAUCAUCAAGAUUCACACA	: : :.: ::::::::..:	GACAUAACUUUGGAUGAUGCUGC	Cleavage		1
ata-miR396c-3p	TcNPR3	5	-1	1	21	379	399	GGUCAAGAAAGCUGUGGGAAG	..:: ::.:::::::: :	GCCUUCAAAGUUUUCUUGAAC	Cleavage		1
ata-miR396e-3p	TcNPR3	5	-1	1	21	379	399	GUUCAAUAAAGCUGUGGGAAA	..:: ::.::: ::::::	GCCUUCAAAGUUUUCUUGAAC	Cleavage		1
ata-miR5062a-5p	TcNPR2	5	-1	1	23	928	950	UGAACCUUAGGGAAAAGCCGCAU	: :: ::.::.::::::	CCCAAGGUUGUCUCUGAGGUUCU	Cleavage		1
ata-miR5062b-3p	TcNPR2	5	-1	1	23	928	950	UGAACCUUAGGGAAAAGCCGCAU	: :: ::.::.::::::	CCCAAGGUUGUCUCUGAGGUUCU	Cleavage		1
ath-miR166e-5p	TcNPR3	5	-1	1	21	207	227	GGAAUGUUGUCUGGCACGAGG	::::: .:.::::::: :	AGUCGUGGAGGGCAACAUUGC	Cleavage		1
ath-miR169a-3p	TcNPR2	5	-1	1	20	1328	1347	GGCAAGUUGUCCUUGGCUAC	:::. ::: : :::::::.	CUAGUGAAGCAAAACUUGCU	Translation		1
ath-miR171c-5p	TcNPR2	5	-1	1	21	1682	1702	AGAUAUUGGUGCGGUUCAAUC	.:: :::::::::..: : :	AGUUUAACCGCACCGGUUUGU	Cleavage		1
ath-miR172e-3p	TcNPR2	5	-1	1	21	499	520	GGAAUCUUGAUGAUGC-UGCAU	:::.: ::::::::.: :::.:	AUGUAUGCAUCAUCGAUAUUUC	Cleavage		1
ath-miR173-3p	TcNPR3	5	-1	1	21	803	823	UGAUUCUCUGUGUAAGCGAAA	.::::. : :::::::::	CAAUGCUUGAAAAGAGAAUCA	Translation		1
ath-miR396a-3p	TcNPR3	5	-1	1	21	379	399	GUUCAAUAAAGCUGUGGGAAG	..:: ::.::: ::::::	GCCUUCAAAGUUUUCUUGAAC	Cleavage		1
ath-miR396b-3p	TcNPR3	5	-1	1	21	379	399	GCUCAAGAAAGCUGUGGGAAA	..:: ::.:::::::: :	GCCUUCAAAGUUUUCUUGAAC	Cleavage		1
ath-miR413	TcNPR3	5	-1	1	21	1063	1083	AUAGUUUCUCUUGUUCUGCAC	::: :::.:::.::. :::	CUGCUGAAUAAGGGAGCCUAC	Cleavage		1
ath-miR4239	TcNPR1	5	-1	1	21	1573	1593	UUUGUUAUUUUCGCAUGCUCC	::::::::.:.. ::..:	CUAGCAUGCGGAGGAAAUGAC	Cleavage		1
ath-miR5015	TcNPR2	5	-1	1	21	809	829	UUGGUGUUAUGUGUAGUCUUC	:.::: ::::.: :.::..:.	GGAGAAUACAUAAAGCAUUAG	Cleavage		1
ath-miR5016	TcNPR3	5	-1	1	21	819	839	UUCUUGUGGAUUCCUUGGAAA	:: .. ::::.::::::.	AAUCAGGAGAAUUCACAAGGC	Cleavage		1
ath-miR5021	TcNPR1	5	-1	1	20	1696	1716	UGA-GAAGAAGAAGAAGAAAA	: :: ::::::::::: :::	AUCUCAUCUUCUUCUUCAUCA	Cleavage		1
ath-miR5631	TcNPR2	5	-1	1	21	1036	1056	UGGCAGGAAAGACAUAAUUUU	.:: :::::: :.::: ::	GUGAUAAUGUCUCUUCUGGCA	Cleavage		1
ath-miR5632-5p	TcNPR3	5	-1	1	21	804	824	UUGAUUCUCUUAUCCAACUGU	: : :: ::::::::::.	AAUGCUUGAAAAGAGAAUCAG	Cleavage		1
ath-miR5643a	TcNPR2	5	-1	1	21	666	686	AGGCUUUUAAGAUCUGGUUGC	:...::::::::.: ::: :	ACGGUCAGAUCUUGAUAGCAU	Cleavage		1
ath-miR5643b	TcNPR2	5	-1	1	21	666	686	AGGCUUUUAAGAUCUGGUUGC	:...::::::::.: ::: :	ACGGUCAGAUCUUGAUAGCAU	Cleavage		1
ath-miR5645a	TcNPR1	5	-1	1	20	559	578	AUUUGAGUCAUGUCGUUAAG	::: ::::: :..: ::::	AUUAUCGACAAGGUUGAAAU	Translation		1
ath-miR5645b	TcNPR1	5	-1	1	20	559	578	AUUUGAGUCAUGUCGUUAAG	::: ::::: :..: ::::	AUUAUCGACAAGGUUGAAAU	Translation		1
ath-miR5645d	TcNPR1	5	-1	1	20	559	578	AUUUGAGUCAUGUCGUUAAG	::: ::::: :..: ::::	AUUAUCGACAAGGUUGAAAU	Translation		1
ath-miR5645e	TcNPR1	5	-1	1	20	559	578	AUUUGAGUCAUGUCGUUAAG	::: ::::: :..: ::::	AUUAUCGACAAGGUUGAAAU	Translation		1
ath-miR5645f	TcNPR1	5	-1	1	20	559	578	AUUUGAGUCAUGUCGUUAAG	::: ::::: :..: ::::	AUUAUCGACAAGGUUGAAAU	Translation		1
ath-miR5658	TcNPR1	5	-1	1	21	1697	1717	AUGAUGAUGAUGAUGAUGAAA	: ::::: :: :: ::::::	UCUCAUCUUCUUCUUCAUCAA	Translation		1
ath-miR8166	TcNPR2	5	-1	1	22	361	382	AGAGAGUGUAGAAAGUUUCUCA	:::.::::. . :.:::::	CUUGAAGCUUUUCGGAUUCUCU	Translation		1
ath-miR8180	TcNPR3	5	-1	1	19	1712	1730	UGCGGUGCGGGAGAAGUGC	:..:: :: :.::.::::.	GUGCUGCUGCUGCGCCGCG	Translation		1
ath-miR843	TcNPR3	5	-1	1	21	786	806	UUUAGGUCGAGCUUCAUUGGA	: ::.::.:::: :::: ::	UGCAGUGGAGCUAGACCCAAU	Cleavage		1
ath-miR854a	TcNPR2	5	-1	1	21	1701	1721	GAUGAGGAUAGGGAGGAGGAG	::.:: :::. ::: :::::	GUCUUCAUCCUCAUCAUCAUC	Translation		1
ath-miR854b	TcNPR2	5	-1	1	21	1701	1721	GAUGAGGAUAGGGAGGAGGAG	::.:: :::. ::: :::::	GUCUUCAUCCUCAUCAUCAUC	Translation		1
ath-miR854c	TcNPR2	5	-1	1	21	1701	1721	GAUGAGGAUAGGGAGGAGGAG	::.:: :::. ::: :::::	GUCUUCAUCCUCAUCAUCAUC	Translation		1
ath-miR854d	TcNPR2	5	-1	1	21	1701	1721	GAUGAGGAUAGGGAGGAGGAG	::.:: :::. ::: :::::	GUCUUCAUCCUCAUCAUCAUC	Translation		1
ath-miR854e	TcNPR2	5	-1	1	21	1701	1721	GAUGAGGAUAGGGAGGAGGAG	::.:: :::. ::: :::::	GUCUUCAUCCUCAUCAUCAUC	Translation		1
bdi-miR172b	TcNPR2	5	-1	1	21	499	520	GGAAUCUUGAUGAUGC-UGCAU	:::.: ::::::::.: :::.:	AUGUAUGCAUCAUCGAUAUUUC	Cleavage		1
bdi-miR395d-3p	TcNPR1	5	-1	1	21	1494	1514	AAGUGUUUGGGGAACUCUAGG	:.::: :: :::::.:::	AGUGGAGCUCGGCAAACGCUU	Translation		1
bdi-miR396c-3p	TcNPR3	5	-1	1	21	379	399	GUUCAAUAAAGCUGUGGGAAA	..:: ::.::: ::::::	GCCUUCAAAGUUUUCUUGAAC	Cleavage		1
bdi-miR396d-3p	TcNPR3	5	-1	1	21	379	399	GUUCAAUAAAGCUGUGGGAAA	..:: ::.::: ::::::	GCCUUCAAAGUUUUCUUGAAC	Cleavage		1
bdi-miR396e-3p	TcNPR3	5	-1	1	21	379	399	GGUCAAGAAAGCUGUGGGAAG	..:: ::.:::::::: :	GCCUUCAAAGUUUUCUUGAAC	Cleavage		1
bdi-miR7708a-5p	TcNPR2	5	-1	1	24	1198	1221	GUUUUUCCUCAGUACCGUUACAAU	: : :: :: : ::::::..::.	CUAGAAAGGGAAAUGAGGAGGAAU	Cleavage		1
bdi-miR7709-5p	TcNPR2	5	-1	1	21	226	246	UAAAGUAUGACUAGGCACACG	:::: : ::: ..::.::::	GGUGUUCAUAGAUGUAUUUUA	Translation		1
bdi-miR7733-3p	TcNPR2	5	-1	1	24	610	633	CCUGCGUUGGCGAAGGCGAGAAGC	:.: ::. :: :.:.:::.::::	GUUGCUUUCCAUUGUCAAUGCAGU	Cleavage		1
bdi-miR7738-5p	TcNPR2	5	-1	1	21	842	862	AGAGUCGUUUGUCAAGCUCGG	..:: :::: .:::: :::.:	UUGAACUUGUUAAACUACUUU	Cleavage		1
bdi-miR7741-5p.2	TcNPR1	5	-1	1	21	1623	1643	UCUUGAAGUUUCGCAUGCAGU	:.: :.:.:::: :::::	AAGGUACGUGGAACUCCAAGA	Cleavage		1
bdi-miR7758-5p	TcNPR1	5	-1	1	24	1738	1762	CACUACC-GUUAGUUGACCGUUAAG	: :::.::: :.::::: :::::::	CCUAAUGGUAAGCUAACUGGUAGUG	Cleavage		1
bdi-miR9482	TcNPR1	5	-1	1	21	1700	1720	CCUUUGGGGAAGAAGGGAAAC	: ..::::::: .:::::	CAUCUUCUUCUUCAUCAAAGU	Cleavage		1
bna-miR172b	TcNPR2	5	-1	1	21	499	520	GGAAUCUUGAUGAUGC-UGCAU	:::.: ::::::::.: :::.:	AUGUAUGCAUCAUCGAUAUUUC	Cleavage		1
bna-miR172c	TcNPR2	5	-1	1	21	499	520	GGAAUCUUGAUGAUGC-UGCAU	:::.: ::::::::.: :::.:	AUGUAUGCAUCAUCGAUAUUUC	Cleavage		1
bra-miR172d-3p	TcNPR2	5	-1	1	21	499	520	GGAAUCUUGAUGAUGC-UGCAU	:::.: ::::::::.: :::.:	AUGUAUGCAUCAUCGAUAUUUC	Cleavage		1
bra-miR1885b	TcNPR2	5	-1	1	22	482	503	UACAUCUUCUCCGCGGAAGCUC	.: :::.:::: ::::::	AUUUUGCCGUGGAGUUGAUGUA	Cleavage		1
bra-miR396-3p	TcNPR3	5	-1	1	21	379	399	GCUCAAGAAAGCUGUGGGAAA	..:: ::.:::::::: :	GCCUUCAAAGUUUUCUUGAAC	Cleavage		1
bra-miR9561-3p	TcNPR2	5	-1	1	22	362	383	GAGAGACUCUGAAAGACUCACC	:: .::::.:: :::::.	UUGAAGCUUUUCGGAUUCUCUU	Cleavage		1
cca-miR396c	TcNPR3	5	-1	1	21	378	398	UUCAAGAAAGCUGUGGGAAAA	..:: ::.:::::::::	AGCCUUCAAAGUUUUCUUGAA	Cleavage		1
cca-miR6112	TcNPR2	5	-1	1	24	1262	1285	GAAGUUUCAAGUGUAAAAAAGUGG	:.. : : ::::: :::.:::::	CUGAUGAUCUACACAUGAGACUUC	Translation		1
cca-miR6114-5p	TcNPR2	5	-1	1	21	1563	1583	UGAAAGGAAUCAUGAACGUGA	: :: ::: :::::. :::.:	UGACCUUCCUGAUUUAUUUUA	Cleavage		1
cme-miR172a	TcNPR2	5	-1	1	21	499	520	GGAAUCUUGAUGAUGC-UGCAG	::.: ::::::::.: :::.:	AUGUAUGCAUCAUCGAUAUUUC	Cleavage		1
cme-miR172d	TcNPR2	5	-1	1	21	499	520	GGAAUCUUGAUGAUGC-UGCAU	:::.: ::::::::.: :::.:	AUGUAUGCAUCAUCGAUAUUUC	Cleavage		1
cme-miR7130	TcNPR3	5	-1	1	24	513	536	GUUUGGAAUGUGCGAGAUGUGUGC	:.:..: ::: ::::::.::.:.	GUAUGCUUCUGCCACAUUUCAGAU	Cleavage		1
cpa-miR8135	TcNPR2	5	-1	1	19	970	987	AGGAUUUUGCAGGGUUGAU	.::::.: :::.::::.::	GUCAAUC-UGCGAAAUUCU	Cleavage		1
cpa-miR8135	TcNPR3	5	-1	1	19	374	392	AGGAUUUUGCAGGGUUGAU	:: :: ::: ::::.:..:	AUGAAGCCUUCAAAGUUUU	Translation		1
cpa-miR8151	TcNPR2	5	-1	1	20	214	233	UGGAUACCAGUAGACAGAUA	:: : ::..::::.:.::	GAUGUUCCUGUUGGUGUUCA	Cleavage		1
cre-miR912	TcNPR2	5	-1	1	20	959	978	UGGAUUGAUCCCAGCCAGGC	:.::::::: .::::::..	GUCUGGCUGAUGUCAAUCUG	Translation		1
csi-miR172c	TcNPR2	5	-1	1	22	499	521	UGGAAUCUUGAUGAUGC-UGCAG	::.: ::::::::.: :::.::	AUGUAUGCAUCAUCGAUAUUUCA	Cleavage		1
ddi-miR-7099	TcNPR1	5	-1	1	21	1653	1673	UAAUCCUCAUUUAUUGCAUUA	:: ::: : ::::::::: :	CAAGGCAUUCAAUGAGGAUAA	Cleavage		1
ghr-miR160	TcNPR1	5	-1	1	21	584	604	UAUGAGGAGCCAUGCAUGUAU	:::.:: .:::.::.:.::.	AUAUAUUGGUGGUUCUUUAUG	Cleavage		1
ghr-miR7485	TcNPR2	5	-1	1	24	221	244	AAAGACAUCUUUGAAUUCUUGGAG	:: . .: .:::: :::::: :::	CUGUUGGUGUUCAUAGAUGUAUUU	Translation		1
gma-miR1510a-3p	TcNPR3	5	-1	1	23	283	305	UUGUUGUUUUACCUAUUCCACCC	:::: .:: .:.:..::::	UUCAGGAAAGGGAGAGAUGACAA	Translation		1
gma-miR1519	TcNPR1	5	-1	1	22	673	694	UAAGUGUUGCAAAAUAGUCAUU	.::: . :: :::.:::::::.	GAUGUUGAUAUUGUAACACUUG	Cleavage		1
gma-miR169j-3p	TcNPR1	5	-1	1	21	1598	1618	UUUCGACGAGUUGUUCUUGGC	:.::.:.:::.::. :::	CAGAGGAGCGACUUGUUAAAA	Cleavage		1
gma-miR171c-5p	TcNPR2	5	-1	1	21	1682	1702	AGAUAUUGGUGCGGUUCAAUC	.:: :::::::::..: : :	AGUUUAACCGCACCGGUUUGU	Cleavage		1
gma-miR171k-5p	TcNPR2	5	-1	1	21	1702	1722	CGAUGUUGGUGAGGUUCAAUC	:: : :::::.:: ::::	UCUUCAUCCUCAUCAUCAUCA	Cleavage		1
gma-miR171l	TcNPR2	5	-1	1	21	1702	1722	CGAUGUUGGUGAGGUUCAAUC	:: : :::::.:: ::::	UCUUCAUCCUCAUCAUCAUCA	Cleavage		1
gma-miR172c	TcNPR2	5	-1	1	21	499	520	GGAAUCUUGAUGAUGC-UGCAG	::.: ::::::::.: :::.:	AUGUAUGCAUCAUCGAUAUUUC	Cleavage		1
gma-miR172d	TcNPR2	5	-1	1	24	496	520	GGAAUCUUGAUGAUGC-UGCAGCAG	.:: ::.: ::::::::.: :::.:	UUGAUGUAUGCAUCAUCGAUAUUUC	Cleavage		1
gma-miR172e	TcNPR2	5	-1	1	24	496	520	GGAAUCUUGAUGAUGC-UGCAGCAG	.:: ::.: ::::::::.: :::.:	UUGAUGUAUGCAUCAUCGAUAUUUC	Cleavage		1
gma-miR172i-3p	TcNPR2	5	-1	1	21	499	520	GGAAUCUUGAUGAUGC-UGCAU	:::.: ::::::::.: :::.:	AUGUAUGCAUCAUCGAUAUUUC	Cleavage		1
gma-miR172l	TcNPR2	5	-1	1	21	499	520	GGAAUCUUGAUGAUGC-UGCAU	:::.: ::::::::.: :::.:	AUGUAUGCAUCAUCGAUAUUUC	Cleavage		1
gma-miR2118a-5p	TcNPR1	5	-1	1	22	1685	1706	GGAGAUGGGAGGGUCGGUAAAG	:.: ::: ::.:::::.:	ACAGAUCAACCAUCUCAUCUUC	Translation		1
gma-miR2118b-5p	TcNPR1	5	-1	1	22	1685	1706	GGAGAUGGGAGGGUCGGUAAAG	:.: ::: ::.:::::.:	ACAGAUCAACCAUCUCAUCUUC	Translation		1
gma-miR393b	TcNPR2	5	-1	1	21	913	933	UUUGGGAUCAUGCUAUCCCUU	: ::: ..:::::::::.	GCAGCAUAUUGUGAUCCCAAG	Cleavage		1
gma-miR396b-3p	TcNPR3	5	-1	1	21	379	399	GCUCAAGAAAGCUGUGGGAGA	: ..:: ::.:::::::: :	GCCUUCAAAGUUUUCUUGAAC	Cleavage		1
gma-miR396f	TcNPR3	5	-1	1	25	1556	1580	AGCUUUCUUGAACUUCUUAUGCCUA	:.::::::::. :.:::	UUGAGGAAGGAAGUUCAGAAGAGCA	Cleavage		1
gma-miR396i-3p	TcNPR3	5	-1	1	21	379	399	GUUCAAUAAAGCUGUGGGAAG	..:: ::.::: ::::::	GCCUUCAAAGUUUUCUUGAAC	Cleavage		1
gma-miR396k-3p	TcNPR3	5	-1	1	21	379	399	GCUCAAGAAAGCUGUGGGAGA	: ..:: ::.:::::::: :	GCCUUCAAAGUUUUCUUGAAC	Cleavage		1
gma-miR4386	TcNPR1	5	-1	1	24	89	112	UCGAAGGUUCUGGAGAGGACUGCA	:.:: .::::::: :.::	CGCUCGCUUCAUCAGAACCGUUGA	Cleavage		2
gma-miR4388	TcNPR2	5	-1	1	24	925	948	AAUCUUAGGGACCAAAUUGACAGC	::: : :::.::.::.::	GAUCCCAAGGUUGUCUCUGAGGUU	Cleavage		1
gma-miR4995	TcNPR2	5	-1	1	21	7	27	AGGCAGUGGCUUGGUUAAGGG	.::: :..:::::. :.::	UAUUUAUCUGAGCCAUCGUCU	Cleavage		1
gma-miR4995	TcNPR3	5	-1	1	21	914	934	AGGCAGUGGCUUGGUUAAGGG	: :: ::.: ::..::::::	CACUCCACUAUGCUGCUGCCU	Translation		1
gma-miR5035-3p	TcNPR3	5	-1	1	24	266	289	UGUUUAGAAGCUCAUAGAAUAGAU	::: ::::::::.: :. :	AGUACUUCCAUGAGCUUUUCAGGA	Cleavage		1
gma-miR5667-5p	TcNPR3	5	-1	1	21	1395	1415	AAUCCAUUCAGAUCUGUUUCG	:::..: ::.:::::: ::	GGAAGUAAAUUUGAAUGAAUC	Cleavage		1
gma-miR5668	TcNPR1	5	-1	1	21	349	369	AGCAAUGGAAUUAUAGACUGC	: ::::.::::. :::.:	AUUGGCUAUGAUUCUCUUGUU	Cleavage		1
gma-miR5779	TcNPR3	5	-1	1	24	487	510	CAAGUCCAAAGUAGGAAUGUUGCA	: .: :. :.::::::: :::	CUGAUUACUUAUGCUUUGGAGUUG	Cleavage		1
gma-miR9727	TcNPR1	5	-1	1	22	1209	1230	UGAAGUUACUCUGAGCACUGAG	:: ::::..::: :.::::	UCCAUUGCUUGGAGAAGCUUCU	Cleavage		1
gma-miR9729	TcNPR2	5	-1	1	24	439	462	GUAAUGAGUAGAAACAUUUAGAAG	::::::: :.::::: :.	GUUGAUAAUGUUUGUGCUCAUGAU	Translation		1
gma-miR9734	TcNPR3	5	-1	1	24	1307	1330	UCGUGAAUGAGAUUUGUGUUGCUU	: : :: :.:.:::::::..::	AUGAAAAUCGAGUCUCAUUUGCGC	Cleavage		1
gma-miR9752	TcNPR2	5	-1	1	21	1200	1220	UGCUUCUUCUUUUCCCUGUUU	:.: ::::::: ::.::.: :	AGAAAGGGAAAUGAGGAGGAA	Translation		1
gra-miR172a	TcNPR2	5	-1	1	21	876	896	GCGGCAUUAUCAAGAUUCACA	: : :.: :::.::::.::	CAUAACUUUGGAUGAUGCUGC	Cleavage		1
gra-miR7484e	TcNPR2	5	-1	1	21	1384	1404	AUUUAAUGUAUAGGGACUAAU	:.:::..:.:.::: :::	GCUGGUCUUUGUGCAUCAAAA	Cleavage		1
gra-miR7484n	TcNPR1	5	-1	1	24	315	338	CUAGUUUGCUCUUUGAUCUAAUGU	:: : ::::::. ..::::	GUUCGAGCUGAAAGAGUUGGCUAG	Cleavage		1
gra-miR7502f	TcNPR2	5	-1	1	21	235	255	UUUAGCAGUAGAAAUAGAUGA	:: :::::. .:::.::..	AGAUGUAUUUUAGCUGUUAGG	Translation		1
gra-miR8681	TcNPR3	5	-1	1	22	837	857	ACAUUGUUGAGGGUCUAAUCGG	:::.:::.:: .::.::::	GGCAUUGGACUCU-GACGAUGU	Cleavage		1
gra-miR8697	TcNPR1	5	-1	1	24	513	536	AGGGAAAUUGAUUCAAGUGAGCAU	:::::..::::::::	UCAGGUCUCUGAAUUGAUUUCCCU	Cleavage		1
gra-miR8706a	TcNPR3	5	-1	1	24	106	129	AGUUUUAGGAUUGAUUUGAUGAAA	: : ... :::::.:.:::.:	GACCCUGGGGCCAAUCUUGAAAUU	Cleavage		1
gra-miR8706b	TcNPR3	5	-1	1	24	106	129	AGUUUUAGGAUUGAUUUGAUGAAA	: : ... :::::.:.:::.:	GACCCUGGGGCCAAUCUUGAAAUU	Cleavage		1
gra-miR8750	TcNPR1	5	-1	1	24	1121	1144	UCUUAGUUGGCAUAUACUCAAGGA	: : ::::::.: :::.::.	CAGAUUACUAUAUGUCUACUGAGG	Cleavage		1
gra-miR8761	TcNPR2	5	-1	1	24	493	516	UGUUGACGUUGCAUACAUGUGGAU	::::::::: : ::.:.:	GAGUUGAUGUAUGCAUCAUCGAUA	Cleavage		1
gra-miR8784	TcNPR2	5	-1	1	24	637	660	UUUGUCGACAUGUCAGGAAAGCGC	::::. :..:::.::.:.:	CUUGUUUCUCAAUGUGUUGAUAGA	Cleavage		1
gra-miR8786a	TcNPR2	5	-1	1	24	996	1018	UUUUAGUGAUGUGGCAGAAAGAUG	:::: .::::::.::. ::	CACAGUUCU-UCACAUCGCUGCAA	Cleavage		1
gra-miR8786b	TcNPR2	5	-1	1	24	996	1018	UUUUAGUGAUGUGGCAGAAAGAUG	:::: .::::::.::. ::	CACAGUUCU-UCACAUCGCUGCAA	Cleavage		1
hme-miR-2c	TcNPR3	5	-1	1	23	1346	1368	UAUCACAGCCAGCUUUGUUGACU	:.: ::::::::: ::. :	CUGAAGCCAAGCUGGCUAUGGAA	Cleavage		1
hme-miR-6302-2-5p	TcNPR1	5	-1	1	20	226	245	AGGUUGACGGGGGGUUUGCA	:..:: .::::::: :::	CGUGAAGUCCCCGUCCACCG	Cleavage		1
hvu-miR5048a	TcNPR1	5	-1	1	22	937	958	UAUUUGCAGGUUUUAGGUCUAA	: ::::: ..::.::: .::.	CUUGACCUUGGACUUGCUGAUG	Cleavage		1
hvu-miR5048b	TcNPR1	5	-1	1	22	937	958	UAUUUGCAGGUUUUAGGUCUAA	: ::::: ..::.::: .::.	CUUGACCUUGGACUUGCUGAUG	Cleavage		1
hvu-miR6185	TcNPR3	5	-1	1	21	1015	1035	UCUGGCAGCGACGGGAACAUA	: ::: :::::::: :::	GUUCUUCAAGUCGCUGCAAGA	Cleavage		1
lja-miR171d-3p	TcNPR2	5	-1	1	21	1702	1722	CGAUGUUGGUGAGGUUCAAUC	:: : :::::.:: ::::	UCUUCAUCCUCAUCAUCAUCA	Cleavage		1
lja-miR7532a	TcNPR1	5	-1	1	21	533	553	GAAGCUGCCUCUGGUCGUGGU	:: . :.:::::::: :::.	CCCUUUAUCAGAGGCAUCUUU	Cleavage		1
lja-miR7532b	TcNPR1	5	-1	1	21	533	553	GAAGCUGCCUCUGGUCGUGGU	:: . :.:::::::: :::.	CCCUUUAUCAGAGGCAUCUUU	Cleavage		1
mdm-miR159c	TcNPR2	5	-1	1	21	1203	1223	GAAUUCCUUCUCCUCUCCUUU	::.::: : :::.:::::: :	AAGGGAAAUGAGGAGGAAUCC	Cleavage		1
mdm-miR172i	TcNPR2	5	-1	1	21	499	520	GGAAUCUUGAUGAUGC-UGCAU	:::.: ::::::::.: :::.:	AUGUAUGCAUCAUCGAUAUUUC	Cleavage		1
mdm-miR172j	TcNPR2	5	-1	1	21	499	520	GGAAUCUUGAUGAUGC-UGCAU	:::.: ::::::::.: :::.:	AUGUAUGCAUCAUCGAUAUUUC	Cleavage		1
mdm-miR172k	TcNPR2	5	-1	1	21	499	520	GGAAUCUUGAUGAUGC-UGCAU	:::.: ::::::::.: :::.:	AUGUAUGCAUCAUCGAUAUUUC	Cleavage		1
mdm-miR172l	TcNPR2	5	-1	1	21	499	520	GGAAUCUUGAUGAUGC-UGCAG	::.: ::::::::.: :::.:	AUGUAUGCAUCAUCGAUAUUUC	Cleavage		1
mdm-miR477a	TcNPR3	5	-1	1	21	1205	1225	ACUCUCCCUCAAGAGCUUCUC	:: :. :::::: :::::	UUGAUGUCCUUGAGAGAGAGA	Cleavage		1
mes-miR172e	TcNPR2	5	-1	1	21	499	520	GGAAUCUUGAUGAUGC-UGCAG	::.: ::::::::.: :::.:	AUGUAUGCAUCAUCGAUAUUUC	Cleavage		1
mes-miR172f	TcNPR2	5	-1	1	21	499	520	GGAAUCUUGAUGAUGC-UGCAG	::.: ::::::::.: :::.:	AUGUAUGCAUCAUCGAUAUUUC	Cleavage		1
mtr-miR1510a-3p	TcNPR3	5	-1	1	21	1531	1551	CGGAGGAUUAGGUAAAACAAC	: :: : :..::.:::::.:	GAUGAUAUGUCUGAUCCUUCC	Cleavage		1
mtr-miR156i-3p	TcNPR2	5	-1	1	23	1194	1216	UGCUCACUUCUCUUUCUGUCAUC	.::::::.::: :::: :	UGUUCUAGAAAGGGAAAUGAGGA	Cleavage		1
mtr-miR169d-3p	TcNPR2	5	-1	1	22	1634	1655	GGCAGGUCAUCCUUCGGCUAUA	:::.:::::::::. : :	GGGAGCUGAAGGAUGAUGUUCA	Cleavage		1
mtr-miR169e-3p	TcNPR2	5	-1	1	22	1634	1655	GGCAGGUCAUCCUUCGGCUAUA	:::.:::::::::. : :	GGGAGCUGAAGGAUGAUGUUCA	Cleavage		1
mtr-miR171e-5p	TcNPR2	5	-1	1	21	1702	1722	CGAUGUUGGUGAGGUUCAAUC	:: : :::::.:: ::::	UCUUCAUCCUCAUCAUCAUCA	Cleavage		1
mtr-miR2600b	TcNPR2	5	-1	1	24	1000	1023	AAGCAUUGUGGCAUUGUGAUUGGU	::::: ::..:::::: :	GUUCUUCACAUCGCUGCAAUGCGU	Cleavage		1
mtr-miR2600c	TcNPR2	5	-1	1	24	1000	1023	AAGCAUUGUGGCAUUGUGAUUGGU	::::: ::..:::::: :	GUUCUUCACAUCGCUGCAAUGCGU	Cleavage		1
mtr-miR2600d	TcNPR2	5	-1	1	24	1000	1023	AAGCAUUGUGGCAUUGUGAUUGGU	::::: ::..:::::: :	GUUCUUCACAUCGCUGCAAUGCGU	Cleavage		1
mtr-miR2600e	TcNPR2	5	-1	1	24	1000	1023	AAGCAUUGUGGCAUUGUGAUUGGC	:.. ::::: ::..:::::: :	GUUCUUCACAUCGCUGCAAUGCGU	Cleavage		1
mtr-miR2607	TcNPR3	5	-1	1	21	725	745	AUGUGAUUAUGUGAUAAGUGU	: ..:::::::. .:::: ::	AAGUUUAUCACGAGAUCAGAU	Cleavage		1
mtr-miR2621	TcNPR3	5	-1	1	22	121	142	AGCUUGGGCUAGGAAUUUGUGC	::::::. ::::..:::	CUUGAAAUUCUGAGCCUGAGCA	Translation		1
mtr-miR2635	TcNPR1	5	-1	1	20	425	444	AUUAUUGUCAACGUGACUAG	:..:::::::.::.::	GCGUUUGCGUUGACGAUGAU	Cleavage		1
mtr-miR393b-3p	TcNPR2	5	-1	1	21	913	933	UUUGGGAUCAUGCUAUCCCUU	: ::: ..:::::::::.	GCAGCAUAUUGUGAUCCCAAG	Cleavage		1
mtr-miR396a-3p	TcNPR3	5	-1	1	21	379	399	GCUCAAGAAAGCUGUGGGAGA	: ..:: ::.:::::::: :	GCCUUCAAAGUUUUCUUGAAC	Cleavage		1
mtr-miR396b-3p	TcNPR3	5	-1	1	21	379	399	GUUCAAUAAAGCUGUGGGAAG	..:: ::.::: ::::::	GCCUUCAAAGUUUUCUUGAAC	Cleavage		1
mtr-miR4414b	TcNPR2	5	-1	1	21	375	395	UGUGAAUGAUGCGGGAGCUAA	:::..::::.:::...:	GAUUCUCUUGCAUUAUUUGUA	Cleavage		1
mtr-miR5210	TcNPR1	5	-1	1	22	1381	1402	UAAAUGUGUUGGAAUUAAGGUU	:.: : :::::::::: ::: :	AGCAUCAAUUCCAACAAAUUAA	Cleavage		1
mtr-miR5264	TcNPR3	5	-1	1	20	157	176	UUGAUCAAGGACUUUGCAUC	:: :::::. :::.::.:	CUUGAAAAGUUGUUGGUCGA	Cleavage		1
mtr-miR5299	TcNPR2	5	-1	1	24	608	631	UUCAUUGGUAUUGUAAAGCGACAU	::.::::: :: :..::::: :	UGGUUGCUUUCCAUUGUCAAUGCA	Translation		1
nta-miR1446	TcNPR3	5	-1	1	22	1551	1572	UGAACUCUCUCCCUCAAUGGCU	.:::::: ::. ::::::	CUUAGUUGAGGAAGGAAGUUCA	Translation		1
nta-miR172j	TcNPR2	5	-1	1	21	499	520	GGAAUCUUGAUGAUGC-UGCAU	:::.: ::::::::.: :::.:	AUGUAUGCAUCAUCGAUAUUUC	Cleavage		1
nta-miR6020a-5p	TcNPR2	5	-1	1	21	1645	1665	AAAUGUUUUUCGAGUAUCUUC	:: :::..:: .::..:::::	GAUGAUGUUCAGAAGGCAUUU	Translation		1
nta-miR6025c	TcNPR2	5	-1	1	21	675	695	UCAAUUGAGAUGACAUCUAGU	:: ::: :::::: :::::	UCUUGAUAGCAUCUCUAUUGA	Cleavage		1
nta-miR6148b	TcNPR2	5	-1	1	21	1124	1144	UGUGUUAAUCGUUUGUUCUCA	::: :::: ::::: ::..	CAAGACCAAAGGAUUAUCAUG	Translation		1
nta-miR6150	TcNPR1	5	-1	1	22	851	872	AGAUUUGUUUGAUCGUCUUGGC	:::: :.::: :: :::.:	UGAAAGAGGGUCAUACUAAUUU	Cleavage		1
nta-miR6151a	TcNPR3	5	-1	1	22	344	365	UGAAUGUGAGGCAUUGGAUUGA	.: :.:.:::::::.. ::.	CAGAGCUAGUGCCUCAUGGUCG	Cleavage		1
nta-miR6151b	TcNPR3	5	-1	1	22	344	365	UGAAUGUGAGGCAUUGGAUUGA	.: :.:.:::::::.. ::.	CAGAGCUAGUGCCUCAUGGUCG	Cleavage		1
nta-miR6151c	TcNPR3	5	-1	1	22	344	365	UGAAUGUGAGGCAUUGGAUUGA	.: :.:.:::::::.. ::.	CAGAGCUAGUGCCUCAUGGUCG	Cleavage		1
nta-miR6151d	TcNPR3	5	-1	1	22	344	365	UGAAUGUGAGGCAUUGGAUUGA	.: :.:.:::::::.. ::.	CAGAGCUAGUGCCUCAUGGUCG	Cleavage		1
nta-miR6151e	TcNPR3	5	-1	1	22	344	365	UGAAUGUGAGGCAUUGGAUUGA	.: :.:.:::::::.. ::.	CAGAGCUAGUGCCUCAUGGUCG	Cleavage		1
nta-miR6151f	TcNPR1	5	-1	1	22	177	198	UGAGUGUGAGGCAUUGGAUUGA	: :::.:: :::.:.::::	GGACUCCGAUUCCUUAUACUCC	Cleavage		1
nta-miR6151f	TcNPR3	5	-1	1	22	344	365	UGAGUGUGAGGCAUUGGAUUGA	.: :.:.:::::::.. ::.	CAGAGCUAGUGCCUCAUGGUCG	Cleavage		1
osa-miR172b	TcNPR2	5	-1	1	21	499	520	GGAAUCUUGAUGAUGC-UGCAU	:::.: ::::::::.: :::.:	AUGUAUGCAUCAUCGAUAUUUC	Cleavage		1
osa-miR1854-5p	TcNPR2	5	-1	1	21	119	139	UGGUGAAAUUUGUAGAUUGGA	:. :: .::.::.::: ::::	UUGAAGUUAUAAGUUUGACCA	Cleavage		1
osa-miR1854-5p	TcNPR3	5	-1	1	21	1246	1266	UGGUGAAAUUUGUAGAUUGGA	: .:::: . .:.:::::.::	UAUAAUCAGGGAGUUUCAUCA	Cleavage		1
osa-miR1861b	TcNPR3	5	-1	1	22	344	365	CGAUCUUGAGGCAGGAACUGAG	:: : ::::::: :.:::	CAGAGCUAGUGCCUCAUGGUCG	Cleavage		1
osa-miR1861f	TcNPR3	5	-1	1	22	344	365	CGAUCUUGAGGCAGGAACUGAG	:: : ::::::: :.:::	CAGAGCUAGUGCCUCAUGGUCG	Cleavage		1
osa-miR1861i	TcNPR3	5	-1	1	22	344	365	CGAUCUUGAGGCAGGAACUGAG	:: : ::::::: :.:::	CAGAGCUAGUGCCUCAUGGUCG	Cleavage		1
osa-miR1861l	TcNPR3	5	-1	1	22	344	365	CGAUCUUGAGGCAGGAACUGAG	:: : ::::::: :.:::	CAGAGCUAGUGCCUCAUGGUCG	Cleavage		1
osa-miR1870-3p	TcNPR3	5	-1	1	24	192	215	UUUAGGGCUAAUUCAGCAUGAACA	:::::::. :::.: :..:	CAGCGAUGCUGAGAUAGUCGUGGA	Translation		1
osa-miR2055	TcNPR3	5	-1	1	21	707	727	UUUCCUUGGGAAGGUGGUUUC	.:: : :::::...::::.	AGAAAGAACUUCCUGGGGAAG	Cleavage		1
osa-miR2864.2	TcNPR1	5	-1	1	21	705	726	UUGUUUUGCAUUGU-AUAGGUA	:.::: ::: ::..::::::	GCCUUAUCACAUUGUGAAACAA	Translation		1
osa-miR395f	TcNPR3	5	-1	1	21	386	406	GUGAAUUGUUUGGGGGAACUC	::::..:...::: :::.:.	AAGUUUUCUUGAACUAUUUAU	Cleavage		1
osa-miR395x	TcNPR3	5	-1	1	21	1618	1638	GUGAAGUGUUUGGAGUAGCUC	:::::.: ::..::.::.::	GAGCUGCAACAGGCAUUUUAC	Cleavage		1
osa-miR396a-3p	TcNPR3	5	-1	1	20	380	399	GUUCAAUAAAGCUGUGGGAA	..:: ::.::: ::::::	CCUUCAAAGUUUUCUUGAAC	Cleavage		1
osa-miR396b-3p	TcNPR3	5	-1	1	20	380	399	GUUCAAUAAAGCUGUGGGAA	..:: ::.::: ::::::	CCUUCAAAGUUUUCUUGAAC	Cleavage		1
osa-miR396c-3p	TcNPR3	5	-1	1	21	379	399	GGUCAAGAAAGCUGUGGGAAG	..:: ::.:::::::: :	GCCUUCAAAGUUUUCUUGAAC	Cleavage		1
osa-miR396e-3p	TcNPR3	5	-1	1	24	379	402	AUGGUUCAAGAAAGCCCAUGGAAA	:.::::::::::.::	GCCUUCAAAGUUUUCUUGAACUAU	Cleavage		1
osa-miR3979-5p	TcNPR3	5	-1	1	20	280	299	UCUCUCUCUCCCUUGAAGGC	..::::.: ::.::::::	CUUUUCAGGAAAGGGAGAGA	Translation		1
osa-miR416	TcNPR2	5	-1	1	21	1078	1098	UGUUCGUCCGUACACUGUUCA	: .:::::: :.:::::::	UUGACAGUGGAUGGACGAAGU	Cleavage		1
osa-miR418	TcNPR2	5	-1	1	21	36	56	UAAUGUGAUGAUGAAAUGACG	: ::: :::::: ::::::	CUUCAGUUCAUCUUCACAUCU	Cleavage		1
osa-miR5339	TcNPR1	5	-1	1	21	1217	1237	CAGAUAGAGAAUCUUCUCAGA	:. :::::: :::::: :::	UUGGAGAAGCUUCUCUUUCUC	Cleavage		1
osa-miR5491	TcNPR2	5	-1	1	21	1054	1074	UGAAAUGGAGGCUCGUUGUAC	: : :: :.:::::.. ::::	GCAAAAGGGGCCUCUGCUUCA	Cleavage		1
osa-miR5794	TcNPR1	5	-1	1	21	581	602	UGAGGAAUCACUAGUA-GUCGU	:.::. ::.:.:::.:::.:.:	AUGAUAUAUUGGUGGUUCUUUA	Cleavage		1
osa-miR5808	TcNPR2	5	-1	1	24	1645	1668	ACUAAAUCGUUUCUGAUCGUUGGA	..:.: ::::::. :::::::	GAUGAUGUUCAGAAGGCAUUUAGU	Cleavage		1
osa-miR5835	TcNPR2	5	-1	1	24	593	616	ACGAAACCAUAGGGAUUUUGGCAU	: .:: :::::.:.::::: : :	UUAUCACAAUCCUUGUGGUUGCUU	Cleavage		1
pde-miR950	TcNPR1	5	-1	1	20	1413	1432	UCUGGUCCACGGUGGUUUAU	: .::: ::.::::::. ::	AAGAACAACUGUGGACUUGA	Cleavage		1
ppt-miR1031a	TcNPR2	5	-1	1	21	711	731	UCAAUGCUCUCUGGAGCUUCU	::::.: :.:::::.:::	UGAAGUUGCGGAGAGUAUUCG	Cleavage		1
ppt-miR1031b	TcNPR2	5	-1	1	21	711	731	UCAAUGCUCUCUGGAGCUUCU	::::.: :.:::::.:::	UGAAGUUGCGGAGAGUAUUCG	Cleavage		1
ppt-miR1045	TcNPR3	5	-1	1	21	252	272	AAGUGCUGGCUUUUUGACGUU	..: :. ..::::::.::::	GGCUGCGCGGAGCCAGUACUU	Cleavage		1
ppt-miR1046-5p	TcNPR3	5	-1	1	20	1217	1236	UGGAUUUCAUAUUUUUCACG	: ::.:.::. :.:::.::	AGAGAGAGAUGCGGAAUUCA	Cleavage		1
ppt-miR1216	TcNPR3	5	-1	1	21	13	33	UGAUGGUGAUGCGCUUGUAUC	::. :: . :::::::::.:	AAUGAAAUUUCAUCACCAUUA	Cleavage		1
ppt-miR1216	TcNPR2	5	-1	1	21	1702	1722	UGAUGGUGAUGCGCUUGUAUC	: :: : :::::.:::::	UCUUCAUCCUCAUCAUCAUCA	Cleavage		1
ppt-miR419	TcNPR2	5	-1	1	21	1703	1722	UGAUGAAUGAUGACGAUGUAU	: :::: ::::::: :::::	CUUCAUCCUCAUCAU-CAUCA	Cleavage		1
ppt-miR538a	TcNPR2	5	-1	1	22	1457	1477	UUGCAUGGAGUCUAUGUCUGGA	::: : :::::.: :::::	AGAAGA-AAAGACUUCUUGCAA	Cleavage		1
ppt-miR538b	TcNPR2	5	-1	1	22	1457	1477	UUGCAUGGAGUCUAUGUCUGGA	::: : :::::.: :::::	AGAAGA-AAAGACUUCUUGCAA	Cleavage		1
ppt-miR538c	TcNPR2	5	-1	1	22	1457	1477	UUGCAUGGAGUCUAUGUCUGGA	::: : :::::.: :::::	AGAAGA-AAAGACUUCUUGCAA	Cleavage		1
ppt-miR904a	TcNPR2	5	-1	1	21	1108	1128	UCUUGUCAAUGUUUAGGGGCA	:. : :.: .:::::::::	AUCUGCCAGAGGUUGACAAGA	Translation		1
ppt-miR904b	TcNPR2	5	-1	1	21	1108	1128	UCUUGUCAAUGUUUAGGGGCA	:. : :.: .:::::::::	AUCUGCCAGAGGUUGACAAGA	Translation		1
pta-miR950a	TcNPR1	5	-1	1	20	1413	1432	UCAGGUCCUCGGUGGUUUAU	: .::: ::.: ::::.:::	AAGAACAACUGUGGACUUGA	Cleavage		1
pta-miR950b	TcNPR1	5	-1	1	20	1413	1432	UCAGGUCCUCGGUGGUUUAU	: .::: ::.: ::::.:::	AAGAACAACUGUGGACUUGA	Cleavage		1
ptc-miR172d	TcNPR2	5	-1	1	21	499	520	GGAAUCUUGAUGAUGC-UGCAU	:::.: ::::::::.: :::.:	AUGUAUGCAUCAUCGAUAUUUC	Cleavage		1
ptc-miR172e	TcNPR2	5	-1	1	21	499	520	GGAAUCUUGAUGAUGC-UGCAU	:::.: ::::::::.: :::.:	AUGUAUGCAUCAUCGAUAUUUC	Cleavage		1
ptc-miR172g-3p	TcNPR2	5	-1	1	21	499	520	GGAAUCUUGAUGAUGC-UGCAG	::.: ::::::::.: :::.:	AUGUAUGCAUCAUCGAUAUUUC	Cleavage		1
ptc-miR172h-3p	TcNPR2	5	-1	1	21	499	520	GGAAUCUUGAUGAUGC-UGCAG	::.: ::::::::.: :::.:	AUGUAUGCAUCAUCGAUAUUUC	Cleavage		1
ptc-miR396e-3p	TcNPR3	5	-1	1	20	379	398	CUCAAGAAAGCUGUGGGAGA	: ..:: ::.::::::::	GCCUUCAAAGUUUUCUUGAA	Cleavage		1
ptc-miR6445a	TcNPR2	5	-1	1	22	1193	1214	UUCAUUCCUCUUCCUAAAAUGG	..:: ::: :::.: :::::.	AUGUUCUAGAAAGGGAAAUGAG	Cleavage		1
ptc-miR6445b	TcNPR2	5	-1	1	22	1193	1214	UUCAUUCCUCUUCCUAAAAUGG	..:: ::: :::.: :::::.	AUGUUCUAGAAAGGGAAAUGAG	Cleavage		1
ptc-miR6448	TcNPR3	5	-1	1	21	119	138	UAGGCACAGAAUUAACAAGGC	.:::: ::::::: ::::.	AUCUUGA-AAUUCUGAGCCUG	Cleavage		1
ptc-miR7820	TcNPR3	5	-1	1	21	435	455	AUCAUAUAGGUUGAUCCUCGU	:: :::::::.::::.	GGAAGUCUCAACCUGUAUGGA	Cleavage		1
ptc-miR7835	TcNPR3	5	-1	1	21	713	733	GAUGGGAUUUUUCGGGAAGUG	::::::.:...:: ...:::	AACUUCCUGGGGAAGUUUAUC	Cleavage		1
rco-miR172	TcNPR2	5	-1	1	21	499	520	GGAAUCUUGAUGAUGC-UGCAG	::.: ::::::::.: :::.:	AUGUAUGCAUCAUCGAUAUUUC	Cleavage		1
sbi-miR172b	TcNPR2	5	-1	1	20	500	520	GGAAUCUUGAUGAUGC-UGCA	::.: ::::::::.: :::.:	UGUAUGCAUCAUCGAUAUUUC	Cleavage		1
sbi-miR5568c-5p	TcNPR3	5	-1	1	21	491	511	UCUGUUCCAAAUUGUAAGUCG	:::::.. ::::::.. ::	UUACUUAUGCUUUGGAGUUGA	Cleavage		1
sly-miR164a-3p	TcNPR3	5	-1	1	21	229	249	CAUGUGCCUGUUUUCCCCAUC	:::: .::.:::..:::	GUGGGGGUGAAUAGGUGCAUA	Cleavage		1
sly-miR396a-3p	TcNPR3	5	-1	1	21	379	399	GUUCAAUAAAGCUGUGGGAAG	..:: ::.::: ::::::	GCCUUCAAAGUUUUCUUGAAC	Cleavage		1
smo-miR1091	TcNPR2	5	-1	1	21	80	100	CGGCAGUGAGGGAGGAUUUGC	.: : :::::.:.::::..	AUAUACCCUCCUUUACUGUUC	Cleavage		1
smo-miR1093	TcNPR2	5	-1	1	21	540	560	UGGAGGUGUCGUUGCCAAGGA	:.:: ::.::::..::::	ACUUUUUCAGCGACGUCUCCU	Cleavage		1
ssl-miR1078	TcNPR1	5	-1	1	21	922	942	CUUGAUUGAUUCAAUUGUGAU	: ::::: :::::.: :..:	ACCACAACUGAAUUACUUGAC	Cleavage		1
stu-miR171d-5p	TcNPR2	5	-1	1	21	1682	1702	AGAUAUUGGUGCGGUUCAAUU	:.:: :::::::::..: : :	AGUUUAACCGCACCGGUUUGU	Cleavage		1
stu-miR172d-3p	TcNPR2	5	-1	1	21	499	520	GGAAUCUUGAUGAUGC-UGCAG	::.: ::::::::.: :::.:	AUGUAUGCAUCAUCGAUAUUUC	Cleavage		1
stu-miR172e-5p	TcNPR1	5	-1	1	21	813	833	GCAACAUCAUCAAGAUUCACA	: ::.::. ::::::::::	UUUGGAUUCGGAUGAUGUUGA	Cleavage		1
stu-miR1886g-5p	TcNPR2	5	-1	1	24	666	689	GAGAUGAGAUCAAUGUUUGGACAU	: : .::.:. ::::: ::::::	ACGGUCAGAUCUUGAUAGCAUCUC	Cleavage		1
stu-miR396-3p	TcNPR3	5	-1	1	21	379	399	GUCCAAGAAAGCUGUGGGAAA	..:: ::.::::::: ::	GCCUUCAAAGUUUUCUUGAAC	Cleavage		1
stu-miR7985	TcNPR1	5	-1	1	24	743	766	CGGGCUUGCCUAGAACGGGUUACC	: :::..: :.:.: ::::::.:	UGGAACUUGGUUUGGACAAGCCUG	Cleavage		1
stu-miR8003	TcNPR3	5	-1	1	24	393	416	AUUUCGGUAUACAAAUGGGAUGAC	:.. :.:::: :::::.:.::	CUUGAACUAUUUAUAUACUGGAAA	Cleavage		1
stu-miR8011a-5p	TcNPR3	5	-1	1	24	1585	1608	UUGUGUGAGGUUUCUUUUUGUUUC	.: .:::::.:. .::::: ::	CUGAAGAAAAGGAGAUUCACAGAA	Translation		1
stu-miR8011a-5p	TcNPR2	5	-1	1	24	1454	1477	UUGUGUGAGGUUUCUUUUUGUUUC	: ::.:: :.::.:: ..:::	UGCAGAAGAAAAGACUUCUUGCAA	Cleavage		1
tae-miR1123	TcNPR2	5	-1	1	23	1615	1637	UCCGUGAGACCUGGUCUCAUAGA	: ::::.:: ::.::: :::	AUAAAGAGAUCACGUUUCAGGGA	Translation		1
tae-miR1127b-3p	TcNPR3	5	-1	1	21	1497	1517	ACAAGUAUUUCUGGACGGAGG	::..::.:::: .:.::::	ACUUUGUUCAGACGUGCUUGA	Cleavage		1
tae-miR396-5p	TcNPR2	5	-1	1	21	982	1002	AACUGUGAACUCGCGGGGAUG	::.:.::.:. : :::::::	AAUUCUCGUGGUUACACAGUU	Translation		1
tae-miR396-5p	TcNPR3	5	-1	1	21	997	1017	AACUGUGAACUCGCGGGGAUG	: ::::: :.:: :::.:::	AACCCCCGAGGGUACACGGUU	Cleavage		1
tcc-miR172a	TcNPR2	5	-1	1	20	500	520	GGAAUCUUGAUGAUGC-UGCA	::.: ::::::::.: :::.:	UGUAUGCAUCAUCGAUAUUUC	Cleavage		1
tcc-miR172c	TcNPR2	5	-1	1	21	499	520	GGAAUCUUGAUGAUGC-UGCAU	:::.: ::::::::.: :::.:	AUGUAUGCAUCAUCGAUAUUUC	Cleavage		1
vvi-miR172c	TcNPR2	5	-1	1	21	499	520	GGAAUCUUGAUGAUGC-UGCAG	::.: ::::::::.: :::.:	AUGUAUGCAUCAUCGAUAUUUC	Cleavage		1
vvi-miR3631a-5p	TcNPR2	5	-1	1	22	957	978	CAUGUUGACAUCAUCCAAUAUA	::: :::::::::. ::	GCGUCUGGCUGAUGUCAAUCUG	Cleavage		1
vvi-miR3631b-5p	TcNPR2	5	-1	1	22	957	978	CAUGUUGACAUCAUCCAAUAUA	::: :::::::::. ::	GCGUCUGGCUGAUGUCAAUCUG	Cleavage		1
vvi-miR3631c	TcNPR2	5	-1	1	22	957	978	CAUGUUGACAUCAUCCAAUAUA	::: :::::::::. ::	GCGUCUGGCUGAUGUCAAUCUG	Cleavage		1
vvi-miR3631d	TcNPR2	5	-1	1	22	957	978	CAUGUUGACAUCAUCCAAUAUA	::: :::::::::. ::	GCGUCUGGCUGAUGUCAAUCUG	Cleavage		1
vvi-miR477b-3p	TcNPR1	5	-1	1	21	137	157	CGAAGUCUUUGGGGAGAGUGG	:.:::..:::.: :: :::	AAAUUCUUUCCAGAAACCUCG	Cleavage		1
zma-miR169a-3p	TcNPR2	5	-1	1	21	1327	1347	GGCAAGUUGUUCUUGGCUACA	:::. ::: : :::::::.	CCUAGUGAAGCAAAACUUGCU	Translation		1
zma-miR169b-3p	TcNPR2	5	-1	1	21	1327	1347	GGCAAGUUGUUCUUGGCUACA	:::. ::: : :::::::.	CCUAGUGAAGCAAAACUUGCU	Translation		1
zma-miR169r-3p	TcNPR2	5	-1	1	21	1327	1347	GGCAAGUUGUCCUUGGCUACA	:::. ::: : :::::::.	CCUAGUGAAGCAAAACUUGCU	Translation		1
zma-miR171c-5p	TcNPR2	5	-1	1	21	1678	1699	UAUUGGUGCGGUUCAA-UCAGA	:::: :: :::::::::..:	GCUGAGUUUAACCGCACCGGUU	Cleavage		1
zma-miR172e	TcNPR2	5	-1	1	21	499	520	GGAAUCUUGAUGAUGC-UGCAU	:::.: ::::::::.: :::.:	AUGUAUGCAUCAUCGAUAUUUC	Cleavage		1
zma-miR396a-3p	TcNPR3	5	-1	1	21	379	399	GUUCAAUAAAGCUGUGGGAAA	..:: ::.::: ::::::	GCCUUCAAAGUUUUCUUGAAC	Cleavage		1
zma-miR396b-3p	TcNPR3	5	-1	1	21	379	399	GUUCAAUAAAGCUGUGGGAAA	..:: ::.::: ::::::	GCCUUCAAAGUUUUCUUGAAC	Cleavage		1
zma-miR396f-3p	TcNPR3	5	-1	1	21	379	399	GGUCAAGAAAGCUGUGGGAAG	..:: ::.:::::::: :	GCCUUCAAAGUUUUCUUGAAC	Cleavage		1
